# Supplementary material for: A safe insect-based chikungunya fever vaccine affords rapid and durable protection in cynomolgus macaques
Source: NPJ Vaccines. 2024 Dec 19;9:251. doi: 10.1038/s41541-024-01047-z (PMC11659317; doi:10.1038/s41541-024-01047-z)
Supplement: Supplementary file 2 — Supplementary data 1 [file 41541_2024_1047_MOESM2_ESM.xlsx]

## Sheet: Data S1
	EILV/CHIKV vs. Mock (7 DPV)			EILV/CHIKV vs. Mock (4 DPI)			CHIKV 181/25 vs. Mock (4 DPI)			Mock (4 DPI)
ABCB1	-1.26	1.72	1.49	1.26	3.71	-1.26	-1.09	-1.26	1.08	-1.26	-1.26	-1.26
ABL1	1.05	1.47	1.35	1.65	-1.64	-1.04	-1.28	1.7	1.21	-1.64	2.13	-1.64
ADA	2.36	3	1.99	2.45	2.89	3.28	2.44	4.23	2.96	2.63	4.24	3.75
AGER	1.48	1.56	1	1	1	1.04	1	1	1.57	1	1	1
AHR	1.05	1.22	1.24	1.87	3.36	-1.16	1.92	2.93	1.95	1.08	2.35	1.73
AICDA	1.03	-1.16	1.5	-1.36	1.76	-1.36	-1.36	-1.36	1	-1.36	1.22	-1.36
AIRE	1.02	1	1	1	1	1	1	1	1	1	1	1
AKT3	1.04	1.24	1.06	1.27	1.28	1.75	1.41	-1.14	1.64	-1.05	-1.55	-1.7
ALOX12	1	1	1	1	1	1	1	1	1	1	1	1
ALOX15	1	1	1	1	1	1	1	1	1	1	1	1
ALOX5	1	1.34	1	1	1	1	1.11	1	1.5	1	1	1
ANP32B	-1	-1.11	1.18	1.48	1.51	2.12	1.67	1.23	1.48	1.19	1.03	-1.01
APOE	-2.75	-2.75	-2.75	-2.75	-2.75	-2.75	-2.75	-2.75	-2.75	-2.75	-2.75	-2.75
APP	1.1	1.12	1.09	1.27	1.9	1.2	1.03	1.76	1.27	-1.27	1.31	2.28
AREG	-1.16	-1.22	1.44	-1.63	-1.63	-1.63	-1.46	-1.63	-1.19	-1.63	-1.63	-1.63
ARG1	1	1	1	1	1	1	1	1	1	1	1	1
ARG2	1	1	1	1	1	1	1	1	1	1	1.74	2.71
ARHGDIB	1.4	1.29	1.34	1.61	1.38	1.89	1.76	1.32	1.37	1.18	1.29	1.3
ATF2	-1.15	-1.03	1.06	1.03	1.06	1.31	1.13	-1.3	1.31	-1.27	-1.25	-1.06
ATG10	1.19	1.21	1.71	1.34	2.32	1.5	1.32	1.97	1.71	2.67	-1.24	1.9
ATG12	-1.37	-1.16	1.01	-1.3	-1.18	1.05	-1.12	-1.52	-1.01	-1.28	1.01	-1.01
ATG16L1	-1.34	-1.54	1.12	1.03	-1.89	1.08	-1.89	1.02	1.16	-1.89	-1.89	-1.89
ATG5	2.15	1.96	2.86	2.12	2.58	2.35	2.08	1.86	2.31	1.87	2.53	2.69
ATG7	-1.49	1.05	-1.94	-1.45	-1.13	-2.24	-1.54	-1.23	-1.61	-1.33	-1.12	1.24
ATM	1.09	1.12	-1.4	1.75	1.1	2.26	1.05	-1.13	1.1	1.39	-1.64	-1.1
B2M	1.34	1.2	1.2	1.55	1.36	1.79	1.6	1.72	1.49	1.99	1.82	2.35
B3GAT1	1	1	1	1	1	1	1	1	1	1	1	1
BAD	1	1	1	1	1	1	1	1	1	1	1	1
BATF	1	1.46	2.24	-1.26	2.66	1.15	1.35	-1.26	1.9	2.1	1.77	2.06
BATF3	1.33	2.1	1.06	-2.06	1.19	-4.55	1.27	-1.4	1.74	-1.17	-1.15	-1.77
BAX	1.49	1.88	1.42	1.63	1.9	1.71	1.81	1.63	1.71	1.87	1.45	1.73
BCAP31	2.09	2.43	1.97	2.55	2.39	2.9	2.41	2.49	2.73	2.66	2.48	3.16
BCL10	1.43	1.41	1.21	-1.03	1.45	1.11	1.09	1.11	1.33	1.18	-1.56	-1.1
BCL2	-1.37	-1.24	-1.4	1.09	-1.28	1.44	-1.23	-1.74	1.12	-1.24	-1.59	-1.42
BCL2L1	-1.19	1.02	1.03	-1.06	-1.23	-1.19	-1.44	-1.46	-1.27	-1.48	-1.44	-1.13
BCL2L11	-1.3	-1.06	-1.24	-1.17	-1.13	-1.18	-1.26	-1.03	-1.28	-1.43	-1.11	1
BCL3	-2.16	-1.8	-1.58	-1.47	-1.64	-3.19	-2.72	-1.74	-3.08	-1.5	-2.72	-1.19
BCL6	1.11	-1.09	-1.33	-2.06	-1.78	-3.65	-1.41	-1.13	-1.48	-1.21	-1.14	-1.66
BID	-1.41	1.03	-1.28	-1.34	1.02	-1.36	-1.13	-1.1	-1.12	-1.2	-1.25	1.07
BIRC2	-1.04	1.36	-1.07	-1.13	-1	1.28	-1.05	-1.6	1.2	1.14	-1.57	-1.02
BLK	1.08	1.33	1.12	-1.52	-2.18	-1.54	-1.14	-2.99	-1.21	-1.6	-2.73	-6.55
BLNK	-1.34	-1.2	-1.08	-2.55	-2.95	-2.68	-1.38	-2.13	-1.03	-1.76	-2.73	-3.16
BST2	1.18	-1.08	1.19	1.24	-1	1.34	1.27	1.78	1.25	1.68	1.69	2.76
BTK	1.95	1.8	2.37	2.05	1.91	1.38	2.18	1.8	2.29	1.94	2.5	1.68
BTLA	2.61	3.45	1.82	2.45	2.55	2.43	2.51	1.28	2.02	2.05	2.93	1.66
C10orf54	-1.17	-1.27	-1.46	1.06	1.24	-1.34	-1.44	1.63	-1.03	-1.61	1.67	2.16
C14orf166	-1.13	1.22	1.1	1.13	1.45	1.44	1.38	1.28	1.7	1.36	1.09	1
C1QA	1	1	1	1	1	1	1	1	1	1	1	1
C1QB	1	1	1	1	1	1	1.07	1	1	1	1	2.36
C1QBP	-1.4	1.11	-1.45	1.08	-1.73	1.09	1.04	1.05	-1.28	-1.75	1.07	-1.32
C1R	1	1	1	1	1	1	1	1	1	1	1	1
C1S	1	1	1	1	1	1	1	1	1	1	1	1
C2	-1.05	-1.05	-1.05	-1.05	-1.05	-1.05	-1.05	-1.05	-1.05	-1.05	1.9	2.25
C3	1	1	1	1	1	1	1	1	1	1	1	1
C3AR1	-1.32	-1.01	-1.32	-1.27	2.48	-2.1	-1.44	2.28	-1.02	1.34	2.06	2.77
C4A	1	1	1	1	1	1	1	1	1	1	1	1
C4B	-1.35	-1.33	1.41	1.33	1.54	-1.56	-1.56	1.29	1.58	-1.56	1.91	1.66
C4BPA	-1.03	-1.03	-1.03	-1.03	-1.03	-1.03	-1.03	-1.03	-1.03	-1.03	-1.03	-1.03
C5	1	1	1	1	1	1	1	1	1	1	1	1
C5AR1	1.86	-1.01	-1.16	2.1	3.19	-1.46	-1.19	4.3	1.32	1.42	3.81	4.66
C6	1	1	1	1	1	1	1	1	1	1	1	1
C7	1	1	1	1	1	1	1	1	1	1	1	1
C8A	1	1	1	1	1	1	1	1	1	1	1.99	1
C8B	1	1	1	1	1	1	1	1	1	1	1	1
C8G	1	1	1	1	1	1	1	1	1	1	1	1
C9	-1.67	-1.5	1.54	-1.17	1.99	-2.35	-2.35	1.08	-1.56	1.93	1.48	2.21
CAMP	1.69	-2.81	2.08	-1.32	1.27	-2.65	-1.16	1.19	-1.28	-2.7	1.29	1.5
CARD9	-1.08	2.28	1.81	-1.1	2.28	-1.62	1.84	3.75	1.77	-1.08	3.21	2.97
CASP1	2.51	2.19	1.58	1.76	2.93	1.1	2.15	4.43	2.8	2.12	4.55	7.15
CASP10	-1.1	1.12	-1.33	1.22	1.16	1.78	-1.11	1.12	1.14	1.25	1.46	1.18
CASP2	-1.14	1.31	1.36	1.44	1.58	1.39	1.03	-1.12	1.54	1.06	1.21	1.25
CASP3	1.23	1.6	1.12	-1.17	-1.08	1.01	1.69	1.06	1.36	1.12	1.02	1.04
CASP8	-1.31	-1.1	-1.58	-1.05	-1.33	1.23	-1.19	-1.25	-1.33	-1.13	-1.48	-1.95
CCBP2	1	1	1	1	1	1	1	1	1	1	1	1
CCL1	1	1	1	1	1	1	1	1	1	1	2.49	2.36
CCL11	1	1	1	1	1	1	1	1	1	1	1	1
CCL13	1	1	1	1	1	1	1	1	1	1	1.82	1
CCL15	1	1	1	1	1	1	1	1	1	1	1	1
CCL16	1	1	1	1	1	1	1	1	1	1	1	1
CCL17	1	1	1	1	1	1	1	1	1	1	1	1
CCL18	1	1	1	1	1	1	1	1	1	1	1	1
CCL19	1	1	1	1	1	1	1	1	1	1	1	1
CCL2	-1.44	-1.44	-1.44	-1.44	-1.44	-1.44	-1.44	-1.44	-1.44	1.99	1.38	2.78
CCL20	-1.12	-1.12	-1.12	-1.12	2.37	-1.12	-1.12	-1.12	-1.12	-1.12	-1.12	-1.12
CCL21	1	1.12	1	1	1	1	1	1	1.44	1	1.99	1
CCL22	1	1	1	1	1	1	1	1	1	1	1	1
CCL23	1	1	1	1	1	1	1	1	1	1	1	1
CCL24	1	1	1	1	2.52	1	1	1	1	1	1.74	1
CCL26	1	1	1	1	1	1	1	1	1	1	1	1
CCL3	-1.03	1.23	1.07	-2.77	2.05	-4.38	-2.67	-1.46	-4.3	1.07	-1.19	1.19
CCL4	1.26	1.41	-1.7	1.3	-1.7	1.13	-1.18	1.04	-1.08	1.43	2.48	-1.7
CCL5	5.65	7.69	1.82	3.98	3.61	3.35	2.95	3.42	2.71	3.64	9.99	1.57
CCL7	-1.1	-1.1	-1.1	-1.1	2.5	-1.1	-1.1	-1.1	-1.1	2.2	2.18	3.64
CCL8	1	1	1	1	1	1	1	1	1	1	1	6.73
CCND3	-1.06	-1.35	1.2	1.71	1.14	1.97	1.23	1.2	1.21	1.26	1.68	1.26
CCR1	-1.62	-1.62	-1.62	1.33	2.97	-1.62	1.42	3.38	-1.62	2.46	3.84	6.05
CCR10	1	1	1	1	1	1	1	1	1	1	1	1
CCR2	1.38	2.63	2.47	2.48	6.53	1.03	2.31	3.25	3.13	2.21	3.44	5.74
CCR3	1.41	-1.26	-1.55	1.21	2.25	-1.55	2.63	1.25	1.55	1.93	2.62	-1.55
CCR4	-1.47	1.08	-1.16	1.67	3.32	1.43	1.42	1.41	1.61	1.84	-1	1.79
CCR5	1.9	1.23	2.2	2.01	2.4	1.23	1.59	1	1.64	2.76	1.91	2.48
CCR6	-1.18	1.07	1	-1.02	-2.19	-1.41	-1.15	-2.19	-1.19	1.06	-1.26	-2.19
CCR7	-1.41	-1.68	1.17	3.67	1.71	9.51	-1.09	1.2	-1.68	1.57	-1.68	2.31
CCR8	1	1	1	1	1	1	1	1	1	1	1	1
CCRL1	1	1	1	1	1	1	1	1	1	1	1	1
CCRL2	1	1	1	1	1	1	1.07	1	1	1	1	3.54
CD14	-1.55	-2	-1.3	1.05	1.72	-2.07	-2	2.45	-1.71	-1.42	2.26	2.31
CD160	1	1	1	1	1	1	1	1	1	1	1.66	1
CD163	1.01	1.63	2.01	4.03	9.73	1.71	3.21	8.59	4.22	3.29	19.95	27.47
CD164	1.65	1.86	1.69	1.52	1.56	2.03	1.78	1.45	1.87	1.43	1.33	2.2
CD19	-1.06	-1	1.22	-1.63	-4.04	-1.83	-1.25	-3.55	-1.18	-2.34	-4.72	-7.84
CD1A	-1.38	-1.38	-1.38	-1.38	-1.38	-1.38	-1.38	-1.38	-1.38	-1.38	1.74	-1.38
CD1B	-1.13	-1.13	-1.13	-1.13	-1.13	-1.13	-1.13	-1.13	1.27	-1.13	-1.13	-1.13
CD1C	1.31	-1.01	1.75	-1.47	-2.3	-1.38	1.18	-1.97	1.46	-2.47	-2.87	-6.95
CD1D	1.24	-1.08	1.31	2.02	1.74	1.03	2.5	2.86	2.37	-1.44	1.84	4.17
CD1E	1	1	1	1	1	1	1	1	1	1	2.24	2.6
CD2	-1.07	1.72	-1.2	2.78	2.3	4.61	1.52	1.9	1.83	2.21	-1.2	-1.2
CD207	1	1	1	1	1	1	1	1	1	1	1	1
CD209	1	1	1	1	1	1	1	1	1	1	1	1
CD22	1.04	-1.08	1.19	-1.45	-2.55	-2	-1.54	-3.35	-1.03	-2.71	-3.21	-5.8
CD24	-1.02	-1.33	-1.42	1.08	-2.9	-1.42	-1.22	-1.19	1.39	-2.9	-2.9	-2.9
CD244	2.31	1.74	1.39	2.34	2.43	1.54	1.76	1.91	2.13	5.02	3.28	-1.19
CD247	1.42	1.71	-1.19	1.66	1.3	2.45	-1.28	1.11	-1.09	1.08	1.93	-1.51
CD27	1.53	-1.08	1.22	1.99	-1.07	2.55	1.25	1.11	1.3	1.71	1.43	-1.51
CD274	-1.78	-1.58	-1.79	-2.76	-6.32	-5.53	-3.38	-2.78	-2.8	-1.43	-2.54	-1.14
CD276	1	1	1	1	1	1	1	1	1	1	1	1
CD28	-2.49	-3.21	-2.01	1.64	1.17	2.36	-1.53	-1.48	-2.51	-1.24	-2.16	-1.09
CD34	1	1	1	1	1	1	1	1	1	1	1	1
CD36	-1.83	-1.83	-1.83	-1.2	3.41	-1.83	1.15	1.66	-1.83	1.21	2.22	5.74
CD38	1.11	1.48	1.3	1.2	-1.02	1.62	1.6	1.18	1.33	1.67	1.16	-1.25
CD3D	1.57	1.44	1.01	3.71	2.47	5.09	1.97	1.44	2.17	2.6	-1.18	1.84
CD3E	-1.19	-1.1	-1.2	1.59	1.01	3.09	-1.14	1.08	-1.06	1.36	-2.24	-1.36
CD3EAP	1	1	1	1	1	1	1	1	1	1	1	1
CD3G	3.42	3.19	1.82	9.07	6.4	13.31	3.72	4.12	4.81	5.45	2.43	3.4
CD4	1.93	-1.03	1.8	1.35	2.17	1.9	1.32	2.87	1.05	-1.44	1.96	1.97
CD40	-1.57	-1.4	-1.36	-2.45	-3.84	-2.73	-2.51	-4.42	-2.17	-3.77	-4.79	-17.48
CD40LG	-1	-1	-1	1.59	2.52	3.72	1.49	-1	1.5	-1	-1	-1
CD44	1	1.27	1.24	1.18	1.78	1.21	1.51	1.4	1.57	-1	1.17	1.14
CD46	1.27	1.29	1.12	1.53	1.24	1.53	1.21	-1.17	1.1	-1.13	-1.06	1.1
CD47	1.51	1.46	1.36	1.32	1.13	1.17	1.48	1.04	1.47	-1.16	-1.09	1.07
CD48	1.39	1.21	1.34	1.88	1.77	2.41	2.03	1.8	1.72	1.78	1.8	1.75
CD5	-1.5	-1.3	-1.74	3.12	2	4.73	-1.46	1.65	1.18	-1.74	-1.74	1.63
CD53	1.5	1.5	1.54	1.24	1.11	1.51	1.25	1.19	1.71	1.21	1.22	1.46
CD55	-1.05	-1.05	-1.65	-1.06	-1.05	1.04	-1.14	-1.55	-1.3	-1.32	-1.61	-1.16
CD58	1.68	1.82	2.01	1.71	2.12	1.68	2	2.06	2.3	1.53	1.61	1.81
CD59	-1.38	-1.82	-1.26	-1.02	1.29	-1.16	-1.03	-1.05	-1.37	1.12	1.1	1.13
CD6	-1.43	-1.02	1.17	1.92	1.66	5.3	-1.34	1.43	1.11	1.7	-1.37	1.01
CD68	1.57	1.47	1.59	1.7	2.71	-1.25	1.38	4.68	1.67	2.21	3.97	5.09
CD69	1.06	1.05	-1.31	-2.27	-3.04	-1.71	-3.02	-2.88	-2.23	-2.32	-3.46	-2.87
CD7	1.3	1.56	1	1.88	1.48	3.64	-1.24	1.44	-1.33	2.07	2.15	-1.37
CD70	1	1	1.73	1	1	1	1	1	1	1	1	1
CD74	1.28	1.24	1.62	1.03	1.1	-1.32	1.47	1.12	1.42	-1.8	-1.08	-1.4
CD79A	1.57	1.3	2.07	-1.5	-5.09	-1.39	-1.33	-2.3	-1.12	-2.23	-3.33	-9.93
CD79B	-1.01	1.03	1.29	-1.12	-1.82	-1.36	-1.52	-1.77	-1.49	-1.95	-2.12	-4.1
CD80	-1.07	1.5	1.22	-1.56	-1.55	-2.32	-1.16	-4.64	1.08	1.12	-2.54	-4.64
CD81	-1.04	1.08	1.05	-1.08	-1.3	1.12	1.06	1.06	1.08	1.2	1.08	-1.14
CD82	1.12	-1.61	1.06	-1.07	-5.13	-2.09	-1.28	-5.13	-2.5	-1.86	-2.38	-2.17
CD83	-1.68	-1.67	-2.05	-4.14	-4.82	-7.63	-7.59	-3.46	-6.11	-5.32	-4.89	-8.81
CD86	-1	1.31	2.24	-1.09	1.01	-1.23	1.75	1.72	1.2	1.34	1.36	1.79
CD8A	-2.15	-1.5	-1.42	1.55	1.27	1.55	-1.78	-1.3	-1.45	1.63	1.28	1.08
CD8B	-1.12	-1.96	-1.85	1.96	1.16	4.22	-1.13	1.22	-1.8	1.94	-2.26	-1.33
CD9	1.78	-1.01	1.69	2.44	4.31	-1.03	1.9	3.49	1.97	1.84	4.88	4.19
CD96	3.02	2.51	-1	4.92	4.43	7.84	3.58	2.61	2.8	3.2	2.15	-1
CD97	1.22	1.34	1.07	-1.08	-1.22	-1.11	1.09	1.36	-1.59	1.39	-1.11	1.01
CD99	1.1	-1.08	1.19	2.37	2.31	1.97	1.37	2.29	1.44	2.01	2.72	2.29
CDC42	1.44	1.47	1.44	1.76	1.96	1.97	1.75	1.48	1.95	1.21	1.28	1.79
CDH5	1	1	1	1	1	1	1	1	1	1	1	1
CDKN1A	-1.04	-1.15	-1.07	1.18	1.87	-1.8	-1.4	2.12	-1.06	1.1	2.42	2.19
CEACAM1	-2.01	-3.18	-2.02	-3.18	-1.26	-3.18	-3.18	-3.18	-3.18	-3.18	-1.74	1.48
CEACAM3	-1.1	-1.1	-1.1	-1.1	-1.1	-1.1	-1.1	1.68	-1.1	2.3	2.26	2.68
CEACAM6	-1.33	-1.33	-1.33	-1.33	-1.33	-1.33	-1.33	-1.33	-1.33	1.83	1.69	-1.33
CEACAM8	-1.11	-1.33	-1.33	-1.33	-1.33	-1.33	-1.33	-1.33	-1.33	-1.33	-1.33	-1.33
CEBPB	1.54	-1.08	1.07	1.42	1.45	-1.07	-1.25	3.27	1.04	1.59	2.5	3.53
CFB	1	1	1	1	1	1	1	1	1	1	1	1
CFD	4.16	3.23	2.45	5.5	7.55	2.24	3.65	10.4	4.19	3.94	8.62	7.79
CFH	-1.09	-1.09	1.44	1.27	2.64	-1.09	-1.09	2.32	1.26	-1.09	-1.09	-1.09
CFI	1.27	1	1	1	1	1	1	1	1	1	1	1
CFL1	1.6	1.79	1.71	1.58	2.02	1.74	1.84	1.95	2.13	1.37	1.58	1.97
CFP	1.2	1.03	1.43	1.15	1.97	-1.15	1.18	2.26	1.15	-1.14	1.93	2.3
CHIT1	1	1	1	1	1	1	1	1	1	1	1	1
CHUK	-1.28	1.12	-1.14	1.01	-1.04	-1.03	1.01	-1.21	1.06	-1.25	-1.18	1.16
CIITA	1.05	1.06	1.11	-1.32	-1.5	-1.71	-1.1	-1.56	1.13	-2.69	-1.38	-2.21
CISH	1	1	1	1	1	1	1	1	1	1	1	1
CLEC4A	-1.01	-1.04	1.02	1.42	2.98	-1.31	1.17	2.46	1.55	-1.85	1.97	3.06
CLEC4E	-1.33	-1.33	2.02	-1.33	2.44	-1.33	-1.33	-1.33	1.7	-1.33	2.44	1.87
CLEC5A	1	1	1	1	1	1	1	1	1	1	1	1
CLEC6A	-1.06	-1.15	1.17	-1.35	1.87	-1.35	1.02	1.44	-1.35	-1.35	1.6	-1.35
CLEC7A	2.28	3.24	1.11	2.21	5.48	1.01	2.88	4.62	2.08	2.35	3.96	5.02
CLU	-1.05	-1.05	1.95	-1.05	2.52	-1.05	-1.03	-1.05	1.63	-1.05	1.66	-1.05
CMA1	1.01	1.02	-1.43	-1.43	-1.43	-1.21	1.48	1.18	1.58	-1.43	3.02	1.66
CMKLR1	-3.19	-3.25	-3.25	-3.25	-3.25	-3.25	-2.98	-1.38	-1.7	1.12	-1.27	1.2
CR1	-2.03	-1.08	-1.68	-1.32	1.08	1.39	-1.2	-2	-1.36	-1.37	-1.7	-2.4
CR2	1.28	1.85	1.51	1.57	1.9	2.39	1.2	-1.05	1.44	1.54	1.41	1.29
CRADD	1.36	-1.15	1.58	-1.35	-1.35	-1.05	-1.35	-1.35	1.63	-1.35	1.48	-1.35
CREB1	-1.07	1.13	-1	-1.42	-1.54	1.09	-1.14	-1.62	1.09	-1.33	-1.66	-1.2
CRP	1	1	1	1	1	1	1	1	1	1	1	1
CSF1	-1.02	-1.02	-1.02	-1.02	-1.02	-1.02	-1.02	-1.02	-1.02	-1.02	-1.02	-1.02
CSF1R	3.21	2.54	2.29	5.07	8.37	2.43	3.1	9.94	4.69	3.87	10	10.99
CSF2	1	1	1	1	1	1	1	1	1	1	1	1
CSF2RB	-1.34	-2.72	-1.48	-1.93	-3.49	-3.49	-2.45	-1.73	-3.49	-3.49	-1.62	-1.41
CSF3	1	1	1	1	1	1	1	1	1.57	1	1.91	2.48
CSF3R	-2.15	-4.34	-1.77	-1.35	-1.08	-3.28	-4.16	-1.19	-3.22	-1.83	1.12	1.75
CTLA4	-2.73	-2.66	-1.4	-1.19	-1.13	1.13	-1.29	-1.68	-1.89	-2.97	-2.97	-2.97
CTNNB1	2.74	3.25	2.23	3.93	3.11	5.02	3.4	3.44	3.1	3.33	2.47	2.33
CTSC	1.6	1.04	1.18	1.29	1.93	-1.31	2.08	1.92	1.73	1.86	2.47	3.93
CTSG	1	1	1	1	1	1	1	1	1	1	1	1
CTSS	2.02	1.38	1.81	1.9	2.6	1.82	1.74	3.65	1.57	1.14	2.66	3.42
CUL9	1.53	1.45	1.18	1.52	1.74	2.89	1.31	1.13	1.54	1.76	1.74	1.65
CX3CL1	1	1	1	1	1	1	1	1	1	1	1	1
CX3CR1	5.86	5.11	2.71	2.87	4.79	2.22	2.48	4.65	2.83	5.45	9.96	7.98
CXCL1	-1.63	-1.63	-1.63	-1.63	-1.63	-1.63	-1.63	-1.63	-1.63	-1.63	-1.63	-1.63
CXCL10	1.43	2.49	1.15	-1.7	1.48	-1.7	1.31	2.52	-1.24	3.96	2.68	41.47
CXCL11	-1.35	-1.35	-1.35	-1.35	-1.35	-1.35	-1.35	-1.35	-1.35	-1.35	1.72	1.75
CXCL12	1	1	1	1	1	1	1	1	1	1	3.23	3.54
CXCL13	1	1	1	1	1	1	1	1	1	1	1	1
CXCL2	-8.52	-3.47	-8.18	-11.67	-2.76	-21.86	-16.46	-12.98	-15.22	-7.61	-6.28	-21.86
CXCL3	-5.65	-1.79	-4.82	-3.56	1.83	-11	-6.23	-4.79	-7.53	-2.55	-1.75	-2.81
CXCL5	1.02	1	1	1	1	1	1	1	1	1	1.82	1
CXCL6	-1.48	-1.48	-1.48	-1.48	-1.48	-1.48	-1.48	-1.48	-1.48	-1.48	-1.48	-1.48
CXCL9	1	1	1	1	1	1	1	1	1	1	1	1
CXCR1	-1.43	-1.43	1.37	1.02	-1.43	-1.43	-1.43	-1.43	-1.43	-1.43	1.27	-1.43
CXCR2	1.05	-1.25	1.27	-1	-1.67	-1.67	-1.67	-1.67	-1.67	1.85	2.23	1.97
CXCR3	1.04	1.21	1.16	1.39	1.9	-1.17	1.53	1.96	2.02	1.58	1.49	-1.89
CXCR4	-1.82	-1.5	-1.51	-1.61	-1.61	1.45	-2.31	-1.92	-2	-2.3	-2	-2.11
CXCR6	1	1	1	1	1	1	1	1	1	1	1	1
CYBB	-1.05	-1.01	-1.4	-1.11	1.24	-1.82	-1.04	1.53	-1.38	1.29	1.56	3.55
CYSLTR1	2.36	2.51	2.32	2.7	2.03	2.66	3.06	1.58	2.64	2.23	2.12	2.76
CYSLTR2	-1.08	-1.1	-1.1	1.39	-1.1	-1.01	1.03	-1.1	1.3	-1.1	1.73	-1.1
DAXX	-1.81	-1.2	-1.81	1.3	-1.81	-1.03	-1.05	1.02	1.06	1.22	-1.81	-1.81
DDIT3	-3.37	-4.26	-1.94	-4.26	-1.61	-3.9	-4.26	-2.02	-4.26	-4.26	-1.9	-1.81
DDX58	1.86	1.78	1.95	1.66	1.26	1.53	1.29	2.53	1.47	3.9	2.97	9.85
DEFA1	2.04	-4.64	3.45	-8.01	-8.01	-8.01	-5.82	-8.01	-3.35	-8.01	-4.83	-8.01
DEFB1	1	1	1	1	1	1	1	1	1	1	1	1
DEFB103A	-1.02	-1.02	-1.02	-1.02	-1.02	-1.02	-1.02	-1.02	-1.02	-1.02	-1.02	-1.02
DEFB4A	1.75	-1.35	-1.35	-1.35	-1.35	-1.35	1.53	-1.35	-1.35	-1.35	-1.35	-1.35
DOCK9	1.41	1.66	1.26	1.24	1.47	1.18	1.62	-2.12	1.52	1.25	1.13	-2.12
DPP4	-1.02	1.09	-2	2.6	1.92	3.08	1.15	1.14	1.44	1.6	1.12	2.07
DUSP4	1.07	2	2.17	1.31	-2.06	-1.1	1.78	1.02	1.79	1.39	-2.06	-2.06
EBI3	1	1	1	1	1	1	1	1	1	1	1	1
EDNRB	1	1	1	1	1	1	1	1	1	1	1	1
EGR1	1.4	-1	1.3	-2.6	1.08	-6.69	-2.85	-1.54	-2.79	-1.82	1.01	-1.23
EGR2	2.77	2.42	2.79	1.6	5.41	-1.91	1.96	3.86	1.73	1.74	3.44	2.4
EIF2A	-1.07	1.16	-1.53	1	1.41	1.05	1.13	-1.11	1.01	1.03	-1.28	-1
EIF2AK2	-1.26	1.05	-1.15	-1.32	-1.02	-1.02	-1.41	1.15	-1.07	2.95	2.09	4.49
ELK1	1.36	1.46	-1.19	1.52	-1.19	1.83	1.42	2.41	-1.19	2.33	2.23	-1.19
ENTPD1	-1.02	1.03	1.85	1.52	-1.19	-1.18	1.16	2.34	1.27	2.05	3.14	5.66
EOMES	2.52	1.75	1.92	3.44	3.21	3.36	3.53	3.15	2.98	6.66	5.51	3.06
ETS1	-1.02	1.24	-1.11	1.65	1.39	2.9	1.36	1.07	1.51	1.39	-1.22	-1.28
EWSR1	-1.25	-1.05	-1.5	-1.33	-1.25	-1.06	-1.23	-1.28	-1.11	-1.17	-1.34	-1.32
F13A1	-1.14	1.47	-1.14	-1.14	5.26	-1.14	1.54	4.5	1.74	-1.14	4.43	9.83
FADD	-1.84	-1.39	-1.66	-2.73	-2.04	-2	-2.12	-2.11	-1.65	-1.11	-1.73	-1.78
FAS	1.46	-1.12	1.59	-1.01	-1.06	-1.51	1.69	-1.27	1.47	-1.06	-1.81	-1.06
FASLG	-1.05	-1.05	-1.05	-1.05	2.29	-1.05	-1.05	-1.05	-1.05	-1.05	1.58	-1.05
FCAR	-1.91	-1.14	-1.51	2.07	4.2	-2.24	-1.18	2.23	-1.01	1.02	3.03	4.27
FCER1A	1.24	-1.35	1.54	-1.43	1.81	-1.78	1.94	2.35	4.5	-2.19	2.01	-2.19
FCER1G	5.42	4.8	4.01	5.47	8.33	2.83	5.14	9.95	4.27	5.83	11.09	10.24
FCGR1A	-1.06	-1.06	-1.06	-1.06	3.17	-1.06	-1.06	-1.06	-1.06	-1.06	2.66	6
FCGR2A	-1.08	-2.34	1.37	-2.74	1.66	-2.74	-2.18	1.23	-2.74	-2.74	1.99	2.49
FCGR2B	2.25	1.11	2.44	1.01	1.76	-1.31	1.09	2.4	1.32	-1.75	2.05	2.28
FCGR3A	3.28	4.13	1.96	3.01	4.25	2.22	3.32	4.92	4.01	4.45	6.66	7.37
FCGRT	1.25	-1.03	1.87	1.49	1.7	1.86	1.63	2.96	-1.13	-1.02	1.71	2.38
FEZ1	1	1	1	1	1	1	1	1	1	1	1	1
FKBP5	-1.84	-1.46	-1.12	1.08	1.12	2.16	1.19	1.14	1.76	1.8	2.24	2.02
FLT1	1	1	1	1	1	1	1	1	1	1	1	1
FLT3LG	-1.46	-1.33	-2.33	-1.17	-1.72	1.26	-2.31	-1.38	-1.58	-1.17	-2.09	-2.27
FN1	-1.18	-1.89	-1.46	4.39	7.12	1.02	1.85	10.88	1.68	2.01	14.22	27.29
FOS	1.2	1.07	1.86	1.44	3.06	-1.1	1.33	2.88	1.46	-1.2	3.21	4.19
FOXJ1	1	1	1	1	1	1	1	1	1	1	1	1
FOXP3	1	1	1	1	1	1	1	1	1	1	1	1
FPR2	-1	-1	-1	-1	-1	-1	-1	-1	-1	-1	-1	-1
FUT5	1	1	1	1	1	1	1	1	1	1	1	1
FXYD2	-1	-1	-1	-1	-1	-1	-1	-1	-1	-1	-1	-1
FYN	-1.24	1.15	-1.22	2.29	1.99	3.43	1.35	1.32	1.45	1.97	1.1	1.37
GATA3	1.05	1.87	-1.1	1.57	-1.1	2.85	-1.08	2.6	1.49	3.41	-1.1	-1.1
GBP1	-1.22	1.08	-1.37	-1.23	1.25	-1.12	1.16	2.09	1.11	3.7	2.31	14.74
GFI1	-1.33	-1.33	-1.33	1.1	-1.33	-1.33	-1.33	-1.33	1.13	-1.33	1.31	-1.33
GNAQ	1.14	1.12	-1.42	-1.04	1.61	-1.26	1.04	1.43	-1.06	-1.58	1.16	1.28
GNAS	-1.14	-1.15	-1	1.17	-1.2	1.35	-1.1	1.1	1.08	-1.38	-1.17	-1.5
GNB1	1.39	1.58	1.5	1.57	2	1.77	1.74	1.74	2.25	1.52	1.78	2.15
GNGT1	1	1	1	1	1	1	1	1	1	1	1	1
GNLY	2.77	4.69	1.58	1.38	2.13	2.16	2.42	4.84	2.8	5.4	11.17	2.05
GP1BB	1	1	1	1	1	1	1	1	1	1	1	1
GPI	-1.38	-1.66	1.07	1.33	1.22	1.61	-1.14	1.42	-1.06	1.08	1.18	1.09
GPR183	1.61	1.54	1.85	-1.55	-1.18	-1.55	-1.18	-2.03	1.09	-1.92	-2.08	-2.92
GRB2	1.06	-1.11	1.16	1.26	1.04	1.24	1.16	-1.09	1.05	1.05	1.15	1.45
GTF3C1	1.36	1.03	1.59	2.05	2.53	2.07	1.48	1.63	1.84	-1.19	-1.19	-1.19
GZMA	-1.22	-1.22	-1.22	-1.22	-1.22	-1.22	-1.22	-1.22	-1.22	3.98	5.3	-1.22
GZMB	3.13	3.16	1.99	2.08	2.32	2.68	2.46	3.76	2.98	3.38	6.04	1.4
GZMH	3.15	3.23	1.25	2.21	1.9	2.39	2.24	4.33	2.22	5.18	13.13	2.27
GZMK	1.38	-1.17	1.12	1.92	2.12	1.9	2.37	-1.19	-1.39	1.9	1.11	1.24
GZMM	1.13	1.18	1.26	1.37	2.11	2.46	-1.07	1.6	-1.37	5.01	3.28	-1.37
HAMP	1	1	1	1	1	1	1	1	1	1	1	1
HAVCR2	-1	-1	-1	-1	2.4	-1	1.09	-1	1.43	-1	2.15	-1
HDAC4	-1.69	-1.66	-1.57	-1.33	-3.33	-1.14	-2.47	-1.1	-1.57	-3.33	1.12	-1.13
HFE	-1.12	-1.12	-1.12	-1.12	2.26	-1.12	-1.12	-1.12	1.84	-1.12	2.01	2.22
HIF1A	-1.24	1.03	-1.17	-1.13	1.83	-1.19	1.05	1.29	-1.13	-1.02	1.77	1.81
HLA-A	3.53	2.04	1.25	2.05	-1.1	-1.71	-22.69	2.97	2.45	-29.6	1.83	1.69
HLA-B	-1.56	2.14	2.49	1.04	1.67	2.47	2.68	1.15	-1.63	1.01	1.02	-1.21
HLA-C	1	47.95	69.6	1	24.48	31	57.75	1	1	1	1	1
HLA-DMA	1.28	1.28	1.28	-1.17	-1.11	-1.56	1.21	1.2	1.18	-1.51	-1.02	-1.41
HLA-DMB	-1.55	-2.12	-1.65	-1.22	-2.02	-2.09	-1.57	-1.12	-1.75	-2.19	-1.66	-1.85
HLA-DOB	1.27	1.29	-1.41	1.28	-1.21	-1.41	1.25	-1.47	1.45	-1.05	-1.54	-2.17
HLA-DPA1	7.35	7.53	8.11	4.44	5.64	3.53	11.38	3.85	5.01	-15.3	1.32	-1.42
HLA-DPB1	-1.01	1.2	1.94	-1.38	-1.39	-1.34	1.37	-1.15	-1.06	-1.67	1.11	-2.18
HLA-DQA1	1.58	1.2	1.6	-1.09	1	-1.5	1.53	1.01	1.64	-1.46	-1.41	-2.37
HLA-DQB1	1.31	1.7	1.52	-1.05	1.77	-1.44	1.53	1.39	2.34	-2.11	-1.41	-3.14
HLA-DRA	1.52	1.23	1.85	1.07	1.34	-1.08	1.65	1.22	1.65	-2.03	-1.03	-1.08
HLA-DRB1	1.37	1.2	1.91	-1.34	-1.14	-1.83	1.31	1.03	1.32	-1.6	-1.14	-1.69
HMGB1	1.1	1.13	-1.03	1.21	1.2	1.64	1.65	1.23	1.32	1.18	1.24	1.21
HMGB2	1.56	1.85	1.11	1.46	1.2	1.7	2.59	1.89	1.64	2.87	1.93	1.08
HMGN1	1.59	1.39	1.49	1.45	1.55	2.19	2.3	1.32	2.04	1.58	1.25	1.2
HRAS	-1.05	1.42	1.94	-1.18	-1.18	-1.18	-1.18	-1.18	1.69	-1.18	-1.18	-1.18
HSD11B1	1	1	1	1	1	1	1	1	1	1	1	1
HSH2D	-2.39	-1.47	-1.49	-2.07	-1.89	-2.49	-3.18	-1.74	-1.38	-1.04	-1.13	1.04
HSPB1	1	1	1	1	1	1	1.71	1	1	1	1	1
HSPB2	-1.1	1.32	1.92	1.85	3.3	-1.31	-1.28	2.06	1.41	-1.31	3.73	2.25
ICAM1	-2.19	-2.23	-2.09	-3.48	-2.5	-8.7	-3.37	-1.61	-3.18	-2.63	-2.62	-2.11
ICAM2	-1.38	-1.09	1.09	1.62	1.38	3.02	1.37	1.46	1.22	1.69	1.12	1.25
ICAM3	1.46	-1.3	1.33	1.65	1.43	-1.05	-1.02	1.97	-2.6	-2.6	1.34	1.45
ICAM4	1	1	1	1	1	1	1	1	1	1	1	1
ICAM5	1	1	1	1	1	1	1	1	1	1	1	1
ICOS	-2.64	-2.27	-2.2	1.11	1.26	2.07	-1.22	-1.88	-1.54	-1.23	-2.08	1.06
ICOSLG	-1.7	-1.52	-2.67	-2.92	-6.29	-3.96	-6.29	-6.29	-3.06	-6.29	-6.29	-6.29
IDO1	-1.71	-1.27	-1.26	-2.85	1.06	-5.53	-2.48	1.52	-1.53	1.74	1.18	2.92
IDO2	1	1	1	1	1	1	1	1	1	1	1	1
IFI16	-1.14	1.11	-1.06	-1.23	-1.35	1.08	-1.09	-1.11	1.04	1.26	-1.04	1.47
IFI35	1.05	1.01	1.5	1.26	-1.1	1.08	1.14	1.76	1.61	2.1	1.96	3
IFI44	1.28	1.89	1.46	1.46	2.84	1.38	1.61	6.94	2.06	12.08	11.45	46.4
IFIH1	-1.18	-1.23	-1.1	-1.58	-1.26	-1.35	-1.48	-1.02	-1.63	1.72	1.62	3.56
IFIT1	1.1	-1.25	1.69	-1.25	2.78	-1.25	-1.25	-1.25	1.64	12.71	6.16	46.95
IFIT2	1.63	1.48	1.3	1.66	2.08	1.48	1.35	2.23	1.53	6.94	3.91	43.22
IFIT3	1.01	-1.29	1.62	-2.09	1.44	-1.14	-1.35	2.46	-1.33	7.04	4.09	24.39
IFITM1	1.64	1.95	1.8	2.3	1.65	4.7	1.59	1.9	1.17	2.91	1.39	1.91
IFNA1	-1.1	-1.1	-1.1	-1.1	-1.1	-1.1	-1.1	-1.1	-1.1	-1.1	2.03	-1.1
IFNA2	-1	-1	-1	-1	-1	-1	-1	-1	-1	-1	1.9	-1
IFNA4	1	1	1	1	1	1	1	1	1	1	1	1
IFNAR1	1.72	1.74	2.45	2.38	2.35	2.44	1.79	1.96	2.47	2.16	2.44	2.53
IFNAR2	1.08	1.14	1.52	1.47	-1.66	-1.13	-1.03	1.12	1.49	-1.66	1.5	-1.66
IFNB1	1	1	1	1	1	1	1	1	1	1	1	1
IFNG	1.26	1.4	-1.12	-1.12	-1.12	-1.12	-1.12	-1.12	-1.12	-1.12	-1.12	-1.12
IFNGR1	1.03	1.27	-1.29	-1.26	-1.04	-1.5	-1.01	-1.3	1.09	-1.22	1.18	1.55
IFNGR2	1.4	1.37	1.15	1.16	1.61	1.18	-1.19	1.29	-1.26	1.43	1.93	3.25
IGF2R	1.04	-1.25	-1.61	1.39	1.15	1.05	-1.16	1.5	-1.22	1.14	1.49	1.91
IKBKAP	-1.37	-1.08	-1.17	1.04	1.33	-1.1	-1.54	-1.02	-1.36	1.12	1.01	1.12
IKBKB	-1.05	1.18	-1.01	-1.14	-1.01	1.39	-1.16	-1.39	-1.03	-1.64	-1.17	-1.41
IKBKE	-1.11	-1.09	-1.48	1.25	-1.37	1.27	-1.53	-1.04	-1.31	-1.43	-1.08	-1.24
IKBKG	1.21	1.65	1.33	-2.14	-2.47	-1.83	-1.45	1.17	1.01	1	-1.41	-2.11
IKZF1	1.37	1.94	1.25	1.18	1.04	1.43	1.37	-1.01	1.25	-1.07	-1.21	1.16
IKZF2	-1.01	1.53	-1.18	1.17	-1.06	1.26	1.2	-1.32	1.6	1.34	-1.38	-1.45
IKZF3	1.32	1.35	1.21	1.69	-1.31	1.53	1.15	1.06	1.35	1.72	1.18	-1.93
IL10	1	1	1	1	1	1	1	1	1	1	1	1
IL10RA	1.42	1.34	2.19	1.54	1.58	1.54	1.33	1.53	1.54	-1.01	1.39	1.6
IL10RB	1.01	1.41	-1.33	1.32	1.57	1.09	1.03	1.22	1.14	1.39	1.21	1.33
IL11	1	1	1	1	1	1	1	1	1.57	1	1	1
IL11RA	-2.28	-2.27	-1.61	1.16	1.1	1.87	-1.71	1.02	-1.59	-1.06	-1.53	-3.04
IL12A	1	1	1	1	1	1	1	1	1	1	1.66	1
IL12B	1	1	1	1	1	1	1	1	1	1	1	1
IL12RB1	1.62	1.64	-1.02	1.98	-1.02	1.76	1.24	-1.02	-1.02	3.15	2.53	-1.02
IL12RB2	1.86	2.12	1	2.01	2.52	2	2.21	2.78	2.39	3.53	3.32	1
IL13	1	1	1	1	1	1	1	1	1	1	1	1
IL13RA1	-1.43	-1.03	1.22	1.18	3.32	-2.06	1.52	1.92	2.12	-2.06	3.82	2.4
IL15	2.01	1.98	-1.24	1.45	2.8	1	1.26	2.44	1.71	2.4	2.8	4.18
IL16	-1.27	-1.18	-1.03	1.55	-1.2	1.95	1.09	-1.11	-1.31	-1.03	-1.31	-1.29
IL17A	1	1	1	1	1	1	1	1	1	1	1	1
IL17B	-1.03	-1.03	-1.03	-1.03	-1.03	-1.03	-1.03	-1.03	-1.03	-1.03	-1.03	-1.03
IL17F	-1.05	-1.05	-1.05	-1.05	-1.05	-1.05	-1.05	-1.05	-1.05	-1.05	-1.05	-1.05
IL17RA	1.03	-1.16	-1.09	1.02	1.08	1.39	-1.46	1.25	-1.06	-1.5	1.26	1.44
IL18	-1.01	1.37	1.03	1.36	1.93	-1.19	1.24	1.78	1.65	1.67	1.96	1.37
IL18R1	1.48	1.34	1	1	1	1	1.26	1	1	1	1	1
IL18RAP	1	1	1	1	1	1	1	1	1	1	1	1
IL19	1	1	1	1	1	1	1	1	1	1	1	1
IL1A	1	1	1	1	1	1	1	1	1	1	1	1
IL1B	-2.71	-1.22	-2.95	-4.02	-1.37	-11.47	-6.42	-2.89	-5.8	-4.14	-3.79	-4.12
IL1R1	1	1.39	1	1	1	1	1	1	1	1	1	1
IL1R2	-1.56	-2.25	1.01	-2.25	-2.25	-2.25	-1.9	-1.07	-1.1	-2.25	-1.13	-2.25
IL1RAP	1.26	1.05	1.05	1.21	1.45	1.09	1.16	1.39	1.5	1.28	2.29	1.79
IL1RL1	1.4	-1	-1	-1	-1	-1	-1	-1	-1	-1	1.99	-1
IL1RL2	1	1	1	1	1	1	1	1	1	1	1	1
IL1RN	-1.14	-1.16	-1.16	-1.16	2.58	-1.16	-1.16	1.74	-1.16	2.09	2.71	5.98
IL2	1	1	1	1	1	1	1	1	1	1	1	1
IL20	1	1	1	1	1	1	1	1	1	1	1	1
IL21	3.07	3.64	2.66	3.95	1.85	6.99	2.58	3.05	2.88	5.64	2.07	2.17
IL21R	1.48	1.84	1.2	2.2	1.71	2.26	1.11	1.32	1.64	2.42	1.18	1.6
IL22	1	1	1	1	1	1	1	1	1	1	1	1
IL22RA2	1	1	1	1	1	1	1	1	1	1	1	1
IL23A	1	1	1	1	1	1.35	1	1	1	1	1	1
IL23R	1	1	1	1	1	1	1	1	1	1	1	1
IL26	1	1	1	1	1	1	1	1	1	1	1	1
IL27	-1.03	-1.03	-1.03	-1.03	-1.03	-1.03	-1.03	-1.03	-1.03	-1.03	-1.03	-1.03
IL28A	1	1	1	1	1	1	1	1	1	1	1	1
IL28B	1	1	1	1	1	1	1	1	1	1	1	1
IL29	1	1	1	1	1	1	1	1	1	1	1	1
IL2RA	1	1	1	1	1	1	1	1	1	1	1	1
IL2RB	1.08	1.34	-1.6	1.87	1.5	1.65	-1.1	1.6	-1.02	2.4	2.25	-1.51
IL2RG	1.21	1.29	1	1.78	1.24	2.75	1.33	1.25	1.02	2.24	1.5	-1.09
IL3	1	1	1	1	1	1	1	1	1	1	1	1
IL33	1	1	1	1	1	1	1	1	1	1	1.82	1
IL4	1	1	1	1	1	1	1	2.02	1	3.2	2.07	1
IL4R	-1.86	-1.29	-1.11	1.14	-1.2	1.43	-1.58	-1.09	-1.59	2	-1.01	1.05
IL5	1	1	1	1	1	1	1	1	1	1	1	1
IL5RA	1	1	1	1	1	1	1	1	1	1	1	1
IL6	1	1	1	1	1	1	1	1	1	1	1	1
IL6R	2.16	1.92	2.74	1.95	2.26	2.34	2.38	3.77	1.81	1.98	2.57	2.71
IL6ST	1.06	2.3	1.85	2.86	3.03	7.54	1.93	2.37	3.16	2.2	1.65	3.36
IL7	1.5	1.47	1.31	-1.27	-1.42	-1.44	-1.01	-1.8	1.28	-1.71	-1.52	-1.73
IL7R	-1.45	1.05	-1.18	2.2	2.26	6.52	1.49	1.28	1.65	1.47	-1.36	1.28
IL8	-1.22	-1.54	-1.84	-1.45	2.74	-4.86	-7.12	-1.72	-5.87	-3.35	-1.5	-1.27
IL9	1	1	1	1	1	1.19	1	1	1	1	1	1
ILF3	1.03	1.28	1.13	1.49	1.14	1.7	1.17	1.22	1.07	1.19	1.24	1.07
IRAK1	1.27	1.68	1.57	1.7	1.91	1.94	1.68	1.89	1.53	2.11	1.89	2.11
IRAK2	-2.98	-1.95	1.06	-1.82	-3.04	-1.03	-3.04	-1.64	-2.02	-3.04	-1.26	-3.04
IRAK3	1.02	1.17	-1.26	-1.8	1.04	-3.25	-1.41	1.19	-1.35	-1.09	1.4	1.38
IRAK4	-1.57	-1.56	-1.49	-1.78	-1.43	-1.79	-1.82	-1.63	-1.97	-1.1	-1.91	1.01
IRF1	-1.18	1.28	-1.4	1.34	1.15	1.02	-1.35	1.47	1.21	1.16	1.1	1.96
IRF3	-1.03	1.21	1.02	1.08	1.15	1.28	1.26	1.09	1.23	1.18	1.07	-1.11
IRF4	-1.62	-1.02	-1.2	-1.92	-1.85	-1.84	1.02	-1.75	-1.35	1.02	-1.68	-2.06
IRF5	-1.26	-1.15	1.44	-1.47	-1.47	-1.36	1.08	1.14	1.21	-1.02	1.4	1.81
IRF7	1.98	2	3.11	1.37	1.94	1.43	1.72	4.32	2.01	7.94	3.89	8.74
IRF8	1.95	2.59	2.44	1.62	2.31	1.11	3.31	1.6	3.24	1.01	1.53	1.23
IRGC	1	1	1	1	1	1	1	1	1	1	1	1
IRGM	1	1	1	1	1	1	1	1	1	1	1	1
ISG20	-1.4	-1.37	-1.33	-1.47	-1.39	-1.1	-1.5	-1.14	-1.14	1.09	-1.18	1.67
ITGA2B	-1.05	-1.05	-1.05	1.92	-1.05	-1.05	1.36	-1.05	-1.05	-1.05	-1.05	-1.05
ITGA4	1.24	1.46	-1.23	1.58	1.45	1.86	1.54	1.6	1.56	1.25	1.39	1.67
ITGA5	-1.26	1.01	-1.08	1.17	1.66	1.86	1.07	1.52	-1.06	-1.01	1.61	2.05
ITGA6	-1.62	1.72	1.07	2.14	2.55	7.2	1.32	1.14	1.48	1.22	1.13	2.12
ITGAE	-1	-1	-1	-1	-1	-1	-1	-1	-1	-1	-1	-1
ITGAL	1.74	1.9	1.21	2.16	1.87	1.73	1.48	2.21	1.84	1.82	2.23	2.05
ITGAM	1.55	1.78	1.98	1.47	3.35	1.03	-1.05	2.38	1.85	1.89	4.71	5.79
ITGAX	1.52	1.83	1.46	1.3	1.1	-1.04	1.55	1.77	1.7	2.13	1.32	1.04
ITGB1	1.1	1.45	-1.08	1.56	1.7	1.31	2.08	1.56	1.74	1.58	1.18	1.03
ITGB2	1.73	1.26	1.8	1.35	-1.05	1.54	1.19	2.21	1.2	1.06	1.81	1.26
ITLN1	-1.39	-1.39	1.13	-1.39	-1.39	-1.39	-1.39	-1.39	-1.39	-1.39	2.03	1.78
ITLN2	-1.09	-1.09	-1.09	-1.09	-1.09	-1.09	-1.09	-1.09	-1.09	-1.09	1.98	-1.09
JAK1	1.24	1.27	1.12	1.77	1.52	2.07	1.5	1.14	1.42	1.43	1.33	1.24
JAK2	1.13	1.54	-1.09	1.07	1.38	-1.06	1.16	1.48	1.25	1.9	1.74	3.38
JAK3	-1.72	-1.59	-1.11	1.36	-1.45	1.54	-1.85	-1.05	-1.42	-1.02	-1.36	-1.77
JUN	1.24	-1.09	1.35	-1.15	1.11	-1.38	-1.15	1.13	1.18	-1.99	1.04	-1.09
KCNJ2	1	1	1	1	1	1	1	1	1	1	1	2.48
KEAP1	1.02	1	1	1	1	1	1	1	1	1	1	1
KIR2DL4	1	1	1	1	1	1	1	1	1	1	1	1
KIR3DL1	1	1.56	1.57	1	1	1	1	1	1	6.74	1	1
KIR3DL2	1.94	1.82	1.2	1.02	1.64	2.11	2.55	1.91	1.76	2.27	3.93	-1.9
KIR3DL3	-1.05	-1.05	1.73	-1.05	-1.05	-1.05	-1.05	-1.05	1.57	-1.05	-1.05	-1.05
KIR3DS1	1.67	1.43	1.47	1.17	1.65	2.57	2.07	1.68	1.07	3.45	3.83	-1.6
KIT	1.09	1	1	1	1	1	1.14	1	1	1	1	1
KLRB1	5.26	3.25	1.74	4.32	4.08	2.91	4.21	3.92	1.44	4.7	3.53	1.48
KLRC1	1.87	1.94	1.24	1.76	2.13	-1.02	-1.01	1.17	-1.58	1.47	1.05	-1.58
KLRC2	-2.32	-1.85	-3.5	-3.5	1.34	-3.16	1.02	-1.26	-1.35	-1.13	1.4	-3.5
KLRC3	1.35	2.33	1.2	1.1	2.09	1.61	2.44	3.26	1.97	4.51	4.31	1.24
KLRD1	2.87	2.59	1.95	2.54	2.61	3.35	2.39	3.2	3.31	6.01	5.01	1.64
KLRF1	3.05	2.27	1.21	3.15	3.14	2.59	2.41	4.14	2.37	3.91	5.16	1.81
KLRF2	1.13	1.38	-1.21	-1.21	-1.21	-1.21	1.22	-1.21	1.58	-1.21	-1.21	-1.21
KLRG1	3.38	-1.18	-1.18	4.07	-1.18	2.25	1.84	1.86	1.8	4.7	-1.18	-1.18
KLRG2	1	1	1	1	1	1	1	1	1	1	1	1
KLRK1	1.98	2.54	1.32	2.07	1.82	3.12	2.02	1.97	1.82	3.91	2.29	-2.06
KNG1	1	1	1	1	1	1	1	1	1	1	1	1
LAG3	-1.03	-1.03	-1.03	1.61	-1.03	-1.03	-1.03	-1.03	-1.03	-1.03	-1.03	-1.03
LAIR1	1.9	2.33	1.4	4.55	3.2	4.29	1.72	2.95	2.34	-2.36	2.17	1.3
LAIR2	-1.02	1.15	-1.02	-1.02	-1.02	-1.02	-1.02	-1.02	-1.02	2.28	-1.02	-1.02
LAMP3	1	1	1	1	1	1	1	1	1	1	1	1
LCK	1.28	1.91	1.39	3.57	2.51	4.88	1.63	1.96	1.36	3.59	1.74	1.77
LCP2	1.06	1.26	-1.2	1.36	1.4	1.81	1.04	1.1	-1.09	1.08	1.31	1.34
LEF1	-2.5	-1.11	-1.5	1.57	1.36	3.36	-1.33	-1.2	-1.12	1.45	-2.66	1.39
LGALS3	3.06	1.81	2.57	4.26	7.98	2.44	3.09	6.6	3.22	2.88	9.28	8.87
LIF	1	1	1	1	1	1	1	1	1	1	1	1
LILRA1	-1.09	1.14	-1.42	-1.42	2.7	-1.42	-1.27	2.67	1.44	1.79	2.92	5.07
LILRA2	1.69	11.11	5.7	1.26	11.86	3.35	7.49	2.24	12.85	-3.2	6.9	2.55
LILRA3	1.24	-1.06	1.02	-1.84	1.56	-1.84	1.31	1.74	1.6	-1.84	2.43	2.63
LILRA4	1.09	1.9	1.99	1.01	-1.38	-1.38	2.34	1.28	1.63	2.08	-1.38	-1.38
LILRA5	1.12	-1.32	1.03	1.53	1.58	-1.78	1.2	3.13	1.3	2.14	2.25	2.88
LILRA6	-1.35	-1.35	-1.35	-1.35	-1.35	-1.35	-1.35	-1.35	-1.35	-1.35	-1.35	-1.35
LILRB1	1.57	1.99	1.31	1.13	1.65	-1.32	1.13	2.43	1.82	1.11	2.32	2.37
LILRB2	1.49	1.64	-1.2	1.24	1.14	-1.7	-1.09	2.36	1.37	1.06	1.94	2.72
LILRB3	1.33	-1	-1	-1	-1	-1	1.26	-1	-1	-1	-1	-1
LILRB4	1	1	1	1	1	1	1	1	1	1	1	1
LILRB5	-1.2	-1.2	-1.2	-1.2	-1.2	-1.2	-1.2	-1.2	-1.2	1.84	-1.2	-1.2
LIMK1	1.6	1.46	1.6	-1.03	-1.03	1.01	1.45	-1.03	-1.03	-1.03	2.01	-1.03
LITAF	1.85	1.32	1.71	1.45	1.69	-1.17	1.44	1.11	1.51	1.59	1.65	1.81
LTA	1	1	1	1	1	1	1	1	1	1	1	1
LTB	-1.42	-1.35	-1.42	1.11	-1.45	1.61	-1.85	-1.2	-1.52	-1.14	-1.88	-7.15
LTB4R	1	1	1	1	1	1	1	1	1	1	1	1
LTB4R2	1	1	1	1.39	1	1	1	1	1	1	1	1
LTBR	-1.2	1.02	-1.2	-1.2	2.8	-1.2	-1.15	2.39	1.26	-1.2	2.9	3.84
LTF	1.53	-3.39	2.25	-3.39	-3.39	-3.39	-3.17	-3.39	-2.25	-3.39	-3.39	-3.39
LTK	1	1	1	1	1	1	1	1	1	1	1	1
LY96	1	1	1	1	1	1	1	1	1	1	2.16	3.54
MAF	-1.45	-1.06	-1.84	1.81	1.63	1.5	1.26	1.33	1.38	1.98	1.04	1.73
MAFF	-1.18	-1.35	-1.23	-2.04	1.18	-2.04	-2.04	1.12	-1.42	1.14	1.14	-2.04
MAFG	-1.16	-1.23	-1.75	-1.43	-1.18	-1.74	-1.4	-1.4	-1.68	-1.24	-1.39	-1.29
MAFK	1	1	1	1	1	1	1	1	1	1	1	1
MALT1	1.14	1.12	1.02	1.21	1.02	1.85	1.24	-1.26	1.24	-1.22	-1.07	1.19
MAP2K1	1.58	2.49	1.89	2.36	2.46	2	2.16	2.58	2.62	1.41	2.27	2.85
MAP2K4	1.66	2.02	1.33	2.97	2.58	4	2.3	1.99	2.31	1.97	2.01	1.96
MAP2K6	-2.49	-1.36	-1.28	-1.61	1.28	1.04	-1.53	-1.45	-1.05	1.02	-1.43	-1.42
MAP3K1	1.73	1.69	1.23	1.93	1.4	2.02	1.68	1.19	1.39	-1.02	1.3	1.29
MAP3K5	1.05	1.14	1.01	1.13	-1.05	-1.22	-1.1	-1.68	-1	-1.43	-1.28	-1.03
MAP3K7	1.63	-1.08	-1.08	1.68	-1.08	1.6	1.43	-1.08	1.53	-1.08	1.7	-1.08
MAP3K9	1	1	1	1	1	1	1	1	1	1	1	1
MAP4K1	1.37	1.17	1.33	-1.1	-2.03	-1.15	1.26	-1.39	1.11	-1.06	-1.72	-2.55
MAP4K2	-2.66	-1.43	-1.76	-2.36	-3.51	-2.47	-3.57	-1.36	-1.61	-1.39	-2.07	-3.1
MAP4K4	-1.51	-1.02	-1.39	-2.09	-1.58	-1.57	-1.73	-1.31	-1.62	-1.47	-2.07	-2.29
MAPK1	1.06	1.07	-1.08	-1.14	1.13	1.11	1.09	-1.14	1.28	-1.28	-1.15	-1.2
MAPK11	1	1	1	1	1	1	1	1	1	1	1	1
MAPK14	1.48	1.65	1.66	2.02	2.36	1.88	1.85	1.81	2.19	1.05	1.92	1.78
MAPK3	-1.25	1.01	1.2	-1.27	-1.1	-1.23	1.01	1.03	-1.28	1.21	1.24	-1.1
MAPK8	1.19	-1.18	-1.02	1.21	1.18	1.74	1.26	-1.16	1.13	1.23	-1.13	1.37
MAPKAPK2	-1.5	-1.2	-1.88	-1.5	-1.51	-1.65	-1.68	-1.42	-1.27	-1.53	-1.13	-1.33
MAPKAPK5	1.14	1.7	1.35	-1.21	-2.1	1.4	1.26	1	1.83	1.11	1.3	-2.1
MARCO	1	1	1	1	1	1	1	1	1	1	1	1
MASP1	1	1	1	1	1	1	1	1	1	1	1	1
MASP2	1	1	1	1	1	1	1	1	1	1	1	1
MAVS	1	1	1	1	1	1	1	1	1	1	1.66	1
MAX	1.07	1.18	1.17	1.19	1.18	1.36	1.06	1.12	1.29	-1.06	-1.16	1.1
MBL2	-1.08	1.09	-1.08	-1.08	-1.08	-1.08	-1.08	-1.08	-1.08	-1.08	1.54	-1.08
MBP	-1.44	-1.41	-1.57	-1.03	-1.57	1	-1.57	-1.57	-1.57	-1.57	1.43	-1.57
MCL1	-1.04	-1.19	1.1	-1.19	1.15	-1.22	-1.04	1.24	-1.21	-1.33	1.21	1.41
MEF2A	2.19	2.08	1.43	1.69	2.1	1.42	1.89	1.56	1.91	1.47	1.88	2.94
MEF2BNB	1	1	1	1	1	1	1	1	1	1	1	1
MEF2C	1.64	1.37	1.93	-1.07	1.62	1.07	1.46	1.38	2.12	1.35	-1.02	-2.45
MEF2D	-1.72	-1.81	-1.3	-2.05	-1.97	-2.16	-2.95	-2.36	-2.51	-2.44	-2.76	-7.55
MIF	-1.17	1.37	1.35	1.36	-1.02	1.8	1.91	1.59	1.44	1.73	1.1	-1.01
MKNK1	1.99	2.05	1.83	2.55	3.65	1.53	1.78	2.8	1.89	2.5	3.52	7.27
MME	1	1	1	1	1	1	1	1	1	1	1	1
MMP3	1	1	1	1	1	1	1	1	1	1	1	1
MMP9	1.12	-4.57	-2.08	-2.53	-4.57	-4.57	-2.03	-4.57	-3.18	-4.57	-2.21	-4.57
MPPED1	1	1	1	1	1	1	1	1	1	1	1	1
MR1	1	1	1	1	1	1	1	1	1	1	1	2.6
MRC1	-1	-1	-1	-1	-1	-1	-1	-1	-1	-1	-1	-1
MS4A1	1.86	1.35	1.71	-1.09	-2.21	-1.38	1.02	-2.67	1.32	-2.66	-2.69	-4.73
MS4A2	1	1	1	1	1	1	1	1	1	1	1.66	1
MSR1	1	1	1	1	1	1	1	1	1	1	1	2.36
MUC1	-1.05	-1.05	-1.05	-1.05	-1.05	-1.05	-1.05	-1.05	-1.05	-1.05	-1.05	2.25
MX1	1.71	1.41	1.91	-1.35	1.98	1.2	2	4.14	1.93	11.44	10.32	48.05
MX2	-1.16	1.01	1.35	-1.15	1.41	-1.7	1.34	2.45	1.29	5.32	4.83	14.55
MYC	-1.52	1.04	-1.41	-1.46	-1.38	1.47	-1.58	-1.28	-1.22	1.01	-1.62	-1.34
MYD88	2.33	1.76	2.41	1.49	1.91	1.26	1.57	2.22	1.63	1.66	1.95	3.52
MYL2	1	1	1	1	1	1	1	1	1	1	1	1
NCAM1	-1.5	-1.08	1.25	1.25	1.6	-1.5	-1.2	1.9	1.18	-1.5	-1.5	-1.5
NCF4	-1.19	-1.5	1.15	1.29	-1.5	-1.49	-1.15	1.51	-1.05	-1.5	1.16	-1.5
NCR1	-1.03	1.44	-1.05	-1.09	-1.74	1.19	-1.06	2.23	1.42	1.97	3.1	-1.74
NEFL	-1.3	-1.3	-1.3	-1.3	-1.3	-1.3	-1.3	-1.3	-1.3	-1.3	-1.3	-1.3
NFATC1	-1.61	-1.23	1.04	1.23	-1.74	1.33	-1.38	-1.28	-1.07	-1.23	-1.19	-1.77
NFATC2	1.05	1.11	1.09	-1.05	-1.16	1.34	1.01	-1.26	1.06	-1.08	-1.72	-2.36
NFATC3	1.31	1.61	1.11	1.69	1.33	2.35	1.3	1.18	1.54	1.61	1.27	-1.23
NFATC4	1	1	1	1	1	1	1	1	1	1	1	1
NFE2L2	-1.49	-1.14	-1.15	-1.22	1.05	-1.57	-1.35	-1.13	1.01	1.05	1.09	1.83
NFIL3	1.02	1.05	1.03	-1.23	1.76	-2.24	-1.41	1.16	-1.16	-1.11	1.81	2.14
NFKB1	-1.62	-1.33	-1.61	-1.43	-1.66	-1.12	-1.51	-1.99	-1.57	-1.82	-1.78	-1.76
NFKB2	-1.86	-1.52	-1.8	-2.4	-1.75	-1.99	-1.93	-2.25	-1.46	-1.47	-1.85	-1.55
NFKBIA	-1.52	-1.33	-1.77	-1.54	-1.14	-1.84	-3.57	-1.6	-2.36	-1.9	-2.2	-1.49
NFKBIZ	-1.23	1.17	-1.72	-1.2	1.19	-1.58	-1.76	1.14	-1.52	-1.18	1.02	1.05
NLRP3	1.15	1.87	1.56	1.7	4.21	-1.26	2.14	3.73	-1.31	-1.31	3.35	4.95
NOD1	2.04	1.59	1.64	1.85	1.52	1.31	1.74	1.37	1.46	1.15	1.39	1.66
NOD2	-1.2	-1.08	-1.3	-1.5	1.11	-3.08	-1.23	-1.15	-1.25	1.2	1.09	1.41
NOS2	1	1	1	1	1	1	1	1	1	1	1	1
NOTCH1	1.03	1.08	-1.16	1.23	1.01	-1.13	-1.29	1.26	-1.53	1.19	1.12	-1.39
NOTCH2	1.06	1.08	-1.26	1.07	1.28	-1.23	-1.15	1.25	1.03	-1.31	1.47	1.41
NOX1	1.15	1.27	1.51	-1.11	1.25	-1.34	1.1	-1.92	1.24	1.61	1.34	-1.92
NR3C1	1.09	1.05	-1.04	1.34	1.21	1.59	1.11	1.29	1.14	1.11	-1.05	-1.04
NT5E	-1.08	-1.08	-1.08	-1.08	2.23	-1.08	-1.08	-1.08	1.46	-1.08	1.54	2.19
NUP107	1.09	1.57	1.24	1.45	1.74	2.09	1.19	1.15	1.08	1.32	1.23	1.56
OAS1	1.06	1.84	1.9	-1.03	3.49	-1.03	1.33	1.63	1.86	10.59	8.11	69.5
OAS2	1.04	1.14	1.18	1.24	1.62	1.47	1.42	2.53	1.41	7.66	4.73	19.1
OAS3	-1.65	-1.88	-1.9	-1.49	-1.96	-1.75	-1.41	-1.15	-1.18	1.52	1.13	3.97
OASL	-1.32	1.44	-1.32	1.16	2.27	-1.32	-1.32	2.43	1.4	4.94	4.34	12.52
OXER1	1	1	1	1	1	1	1	1	1	1	1	1
PAX5	-1.2	-1.58	-1.38	-1.4	-5.62	-2.32	-2.2	-2.9	-3.29	-2.31	-5.62	-5.62
PDCD1	-1.39	1.11	1.6	-1.91	-1.91	-1.2	-1.39	1.1	1.86	1.56	-1.91	-1.91
PDCD1LG2	1.16	1.58	-1.27	-1.27	-1.27	-1.27	1.04	-1.27	1.24	-1.27	-1.27	2.41
PDCD2	-1.39	-1.08	-1.39	-1.39	-1.39	-1.21	-1.17	-1.39	-1.39	-1.39	-1.39	-1.39
PDGFA	1	1	1	1	1	1	1	1	1	1	1	1
PDGFB	-1.61	-1.75	1.52	1.31	1.64	-1.75	-1.75	-1.04	-1.28	-1.75	1.75	1.35
PDGFRB	1.52	2.08	1.51	1.37	1.83	1.39	-1.38	2.28	1.65	2.44	3.3	-2.03
PECAM1	2.19	2.61	2.32	4.36	5.9	6.87	2.74	3.7	2.19	3.58	4.61	6.11
PIGR	1	1	1	1	1	1	1	1	1	1	1	1
PIK3C2G	1	1	1	1	1	1	1	1	1	1	1	1
PLA2G2A	1	1	1	1	1	1	1	1	1	1	1	1
PLA2G2E	1	1	1	1	1	1	1	1	1	1	1	1
PLA2G4A	-1.02	-1.02	-1.02	-1.02	-1.02	-1.02	1.03	-1.02	-1.02	-1.02	-1.02	-1.02
PLA2G6	1	1	1	1	1	1	1	1	1	1	1	1
PLAU	1	1	1	1	1	1	1	1	1	1	1	1
PLAUR	-1.37	-1.02	-1.37	-1.37	-1.37	-1.37	-1.37	-1.37	-1.37	-1.37	-1.37	-1.37
PLCB1	-1.03	1.3	-2.28	-1.13	-2.28	-2.05	-1.26	1.77	-1.67	-2.28	2.15	1.19
PMCH	-1	-1	-1	-1	-1	-1	-1	-1	-1	-1	-1	-1
PML	-1.56	-1.86	-1.39	-1.09	-4.15	-1.12	-1.56	1.05	-1.74	2.29	1.44	1.93
POU2F2	1.43	1.41	1.65	1.01	-1.51	-1.45	1.12	-1.09	1.21	-1.42	-1.18	-1.77
PPARG	1	1	1	1	1	1	1	1	1	1	1	2.36
PPP1R12B	-1.84	1.07	-1.94	1.29	-1.94	1.31	1.14	1.09	1.41	-1.94	1.03	-1.94
PRDM1	1.39	2.57	1.5	1.52	2.11	1.33	1.88	1.71	2.31	2.85	1.99	1.25
PRF1	1.9	2.1	-1.05	2.19	1.61	2.37	1.46	2.67	1.32	3.05	4.47	1.28
PRG2	1	1	1	1	1	1	1	1	1	1	1	1
PRKCA	-1.1	1.05	-1.07	-1.21	1.08	1.03	-1.17	1.07	1.03	1.46	1.01	-1.53
PRKCB	-1.28	-1.07	-1.12	-1.06	-1.32	1.09	-1.14	-1.15	1.24	-1.16	-1.28	-1.29
PRKCD	1.42	1.71	1.4	1.76	2.29	-1.07	2.02	2.03	2.44	1.45	2.37	2.42
PSMB10	-1.1	1.21	-1.06	1.05	1.08	1.37	1.15	1.45	-1.09	1.97	1.19	1.49
PSMB5	-1.37	-1.32	-1.09	-1.36	1.13	-1.32	1.12	1.03	1.15	-1.66	1.03	1.42
PSMB7	-1.07	1.02	-1.01	1.33	1.3	1.37	1.14	1.28	1.46	-1.19	1.14	1.17
PSMB8	1.2	1.38	1.21	1.58	1.31	1.38	1.25	2.05	1.75	1.68	1.32	2.29
PSMB9	1.81	1.77	1.73	1.79	1.32	1.65	1.86	1.88	2	2.08	1.69	2.36
PSMC2	-1.55	-1.05	-1.2	-1.28	-1.08	-1.14	-1.2	-1.18	-1.28	1.13	-1.41	-1.11
PSMD7	1.06	1.14	1.02	1.16	1.14	1.09	1.33	-1.09	1.44	1.22	-1.06	1.61
PTAFR	1.05	-1.34	1.78	1.1	1.36	-1.52	1.07	2.21	-1.36	-1.95	1.49	1.76
PTGDR2	1	1	1	1	1	1	1	1	1	1	1	1
PTGER1	1	1	1	1	1	1	1	1	1	1	1	1
PTGER2	-1.43	1.17	-1.43	-1.43	1.68	-1.43	1.16	1.65	1.01	1.55	1.39	2.4
PTGER3	1	1	1	1	1	1	1	1	1	1	1	1
PTGER4	-1.21	-1.01	-1.54	1.09	1.54	1.53	-1.14	1.05	1.04	-1.3	-1.21	1.62
PTGFR	1.05	-1.08	1.9	-1.08	-1.08	-1.08	-1.03	-1.08	1.4	-1.08	2.39	-1.08
PTGIR	-1.22	-1.22	1.42	1.54	3.15	-1.22	-1.22	1.79	-1.22	1.99	2.24	3.96
PTGS1	1	1	1	1	1	1	1.09	1	1.44	1	1	1
PTGS2	-2.81	-2.8	-4.16	-2.74	1.04	-10.46	-10.46	-3.45	-10.46	-10.46	-3.41	-4.43
PTK2	2.27	2.37	3.24	1.05	1.94	-1.14	2.54	1.36	2.7	1.06	1.08	1.7
PTPN2	-1.02	1.01	1.03	-1.46	-1.07	-1.19	-1.03	-1.38	1.06	-1.06	-1.35	-1.03
PTPN22	1.49	2.05	1.38	1.15	1.25	1.48	1.66	-1.21	-1.1	1.64	-1.36	-1.54
PTPN6	1.58	1.56	1.72	1.54	1.25	1.34	1.29	1.68	1.53	1.02	1.28	-1.06
PTPRC	1.39	1.47	1.24	1.6	1.59	2.23	1.51	1.15	1.63	1.37	1.18	1.4
PYCARD	2.88	2.64	3.17	3.5	4.56	1.97	2.89	4.56	3.56	2.65	4.73	6.67
RAC1	1.15	1.32	1.4	1.36	1.8	1.21	1.55	1.72	1.6	1.25	1.29	2.43
RAF1	-1.21	-1.19	-1.43	-1.27	-1.25	-1.01	-1.26	-1.27	-1.27	-1.57	-1.09	1.11
RAG1	1	1	1	1	1	1	1	1	1	1	1	1
RAG2	1	1	1	1	1	1	1	1	1	1	1	1
RAPGEF2	-1.33	-1.03	-1.33	1.36	-1.33	-1.33	-1.05	-1.33	-1.33	2.5	1.31	-1.33
RARRES3	-1.14	-1.38	-1.1	1.53	-1.29	1.99	1.17	1.15	1.41	2	1.14	2.03
RELA	-1.04	1.3	-1.42	1.03	-1.42	-1.07	-1.05	1.36	1.54	-1.42	1.4	-1.42
RELB	-1.75	-1.36	-1.15	-1.63	-1.31	-1.38	-1.47	-1.61	-1.62	-1.22	-2.26	-1.33
REPS1	-1.19	1.2	-1.03	1.16	1.17	1.8	-1.04	-1.16	1.05	-1.6	-1.17	1.21
RHOA	1.34	1.3	1.37	1.03	1.25	1.09	1.39	1.3	1.62	1.06	1.11	1.12
RIPK1	-1.24	1.21	-1.14	-1.22	-1.03	-1.46	-1.15	-1.2	-1.04	1.32	-1.01	1.69
RIPK2	-1.12	1.24	1.02	1.34	1.08	-1.1	-1.05	1.32	1.16	1.29	1.68	2.63
RNASEL	1.18	1.29	1.35	-1.16	-1.16	1.41	1.04	-1.16	-1.16	-1.16	-1.16	2.64
ROCK2	1.27	1.63	2.07	2.06	1.86	1.93	1.73	1.23	1.24	2	1.68	2.44
RORC	1	1	1	1	1	1	1	1	1	1	1	1
RPS6KA5	1.21	1.45	1.21	-1.21	-1.05	-1.43	-1.03	-1.54	1.42	-1.09	-1.52	-1.81
RRAD	-1.35	-1.05	-1.35	-1.35	-1.35	-1.35	-1.35	-1.35	-1.35	-1.35	-1.35	-1.35
RUNX1	-1.07	-1.02	-1.08	1.17	1.11	1.54	-1.04	1.11	-1.01	-1.15	-1.32	-1.01
S100A8	1.85	-1.68	1.25	1.97	4.34	-1.18	1.18	4.14	1.03	1.49	4.92	23.27
S100A9	3.47	-3.31	1.68	1.27	2.41	-2.19	-1.59	2.65	-1.67	-1.25	2.77	14.17
S1PR1	-1.39	-1.11	-1	1.34	-1.09	2.32	-1.18	-1.2	-1.02	-1.08	-1.73	-1.62
SELE	1	1	1	1	1	1	1	1	1	1	1	1
SELL	1.2	1.09	1.29	2.52	2.2	4.95	1.89	1.48	1.29	1.24	1.11	1.99
SELPLG	2.4	2.71	2.17	4.31	3.89	5.23	3.54	5.64	2.78	3.33	4.21	2.89
SERPING1	1	1	1	1	1	1	1	1	1	1	1	1
SH2D1A	-1.09	-1.34	-1.95	1.32	1.38	1.72	-1.11	1.05	1.17	1.55	-1.11	1.06
SHC1	-1.13	1.21	-1.37	-1.38	-1.19	-1.34	-1.01	1.19	-1.2	1.12	-1.02	-1.04
SIGIRR	-1.66	-1.03	-1.6	1.02	-1.41	2.04	-1.59	-1.02	-1.6	-1.23	-1.08	-2.09
SIGLEC1	-1	-1	-1	-1	-1	-1	-1	-1	-1	6.62	7.2	8.01
SIRPA	1.84	1.35	1.83	1.59	4.32	1.15	1.37	4.03	1.46	1.04	3.16	3.19
SKI	-1.93	-1.7	-1.64	-1.81	-2.81	-1.92	-3.14	-2.47	-2.77	-2	-2.37	-2.77
SLAMF1	1.29	1.35	1.48	1.61	1.54	2.14	1.27	1.17	1.25	1.15	-2.02	-2.02
SLAMF6	-1.08	-1.48	-1.2	1.28	-1.22	1.36	-1.1	-1.68	-1.23	1.14	-1.09	-3.96
SLAMF7	2.36	2.27	3.34	2.91	4.6	2.32	5.62	2.88	4.1	2.58	3.13	-1.67
SLC2A1	-2.04	-2.37	-1.52	-2.2	-2.1	-2.48	-2.21	-5.03	-2.16	-1.69	-1.69	-5.03
SMAD2	-1.18	1.3	-1.07	1.18	1.46	1.61	1.16	1.05	1.47	1	1.14	1.18
SMAD3	-1.45	-1.58	-1.56	-1.26	-1.47	1.14	-1.83	-1.91	-1.26	1.15	-1.65	-1.18
SMAD5	1.14	-1.45	-1.45	1.2	1.82	1.21	1.37	1.51	1.18	-1.45	1.66	1.95
SMAD7	-1.27	1.04	-1.66	1.76	1.96	3.22	1.07	1.68	1.36	1.73	1.5	2.14
SMPD3	1.12	1	1	1	1	1	1	1	1	1	1	1
SOCS1	-1.13	1.25	1.49	-1	-1.74	1.61	-1.29	1.21	-1.06	1.33	1.09	-1.74
SOCS3	-1.07	-1.12	1.39	-2.25	-2.25	-2.25	-2.21	1.01	-2.25	4.31	-2.25	2.57
SPP1	1	1	1	1	1	1	1	1	1	1	1	1
SRC	-1.54	-1.08	-2.05	-1.48	1.23	-2.05	-1.52	-2.05	-1.43	1.29	-2.05	1.15
STAT1	-1.08	1.35	1.21	1.44	1.45	1.67	1.2	2.12	1.23	3.8	2.08	6.92
STAT2	1.42	1.8	1.57	1.76	1.87	2.21	1.98	1.47	1.45	3.67	2.42	5.96
STAT3	-1.21	1.17	-1.05	-1.25	-1.06	1.16	-1.08	-1.03	1.17	1.13	-1.14	1.2
STAT4	2.01	1.66	-1.02	3.22	2.4	3.48	2.37	3.23	1.77	4.18	2.1	1.47
STAT5A	-1.28	-1.05	-1.18	1.05	-1.6	1.34	-1.23	-1.06	-1.25	-1.21	-1.23	1.12
STAT5B	-1.11	1.33	1.26	1.81	1.68	2.58	1.18	1.57	1.46	1.55	1.11	1.18
STAT6	1.17	1.41	1.49	1.41	1.26	1.62	1.26	1.2	1.46	1.1	1.28	1.38
SYK	1.7	1.58	1.8	1.07	1.13	-1.17	1.38	1.07	1.59	1.23	1.51	1.34
SYT17	1	1	1	1	1	1	1	1	1	1	1	1
TAGAP	-1.19	-1.52	-1.07	1.17	-1.05	1.61	-1.59	-1.44	-1.11	-1.53	-1.57	-1.61
TAL1	1	1	1	1	1	1	1	1	1	1	1.74	1
TAP1	-1.07	1.11	1.02	1.38	-1.1	1.48	1.08	1.11	1.17	1.44	1.15	1.86
TAP2	-1.38	-1.29	-1.31	-1.36	-1.86	-1.76	-1.64	-1.53	-1.75	1.14	-1.44	-1.21
TAPBP	1.4	-1.04	1.31	-1.28	-1.65	-1.11	1.02	1.19	-1.31	-1.39	-1.35	-1.46
TARP	1.37	2.08	1.11	1.6	2.12	1.69	2.33	1.15	2.18	2.51	-1.03	-1.76
TBK1	-1.32	-1.12	-1.14	-1.23	-1.1	-1.44	-1.16	-1.28	-1.17	1.09	-1.52	1.52
TBX21	2.17	1.69	2.23	1.51	-1.06	1.18	1.5	1.13	1.76	1.65	1.51	-1.55
TBXA2R	1	1	1	1	1	1.3	1	1	1	1	1	1
TCF4	1.35	1.79	1.49	1.09	-1.27	-1.2	1.43	-1.31	1.97	-1.03	-1.29	-1.69
TCF7	-1.82	1.03	-1.85	1.49	1.13	3.24	-1.28	-1.03	-1.59	1.3	-1.76	-1.58
TFRC	1.8	1.41	1.98	1.29	2.59	1.55	1.44	1.38	1.58	-1.35	1.97	2.45
TGFB1	1.11	1.17	1.11	1.31	-1.05	1.5	1.03	1.23	-1.07	1.09	1.26	-1.06
TGFB2	-1.05	-1.05	-1.05	-1.05	-1.05	-1.05	-1.05	-1.05	-1.05	-1.05	-1.05	-1.05
TGFB3	1	1	1	1	1	1	1	1	1	1	1	1
TGFBI	1.23	1.16	1.6	2.38	6.61	1.33	2.16	7.5	1.71	3.08	6.02	9.75
TGFBR1	-1.06	-1.03	-1.11	1.13	-1.07	1.12	-1.08	-1.65	-1.05	-1.14	-1.16	-1.04
TGFBR2	-1.42	-1.38	-1.4	-1.51	-1.87	-1.2	-1.89	-1.84	-1.64	-1.87	-2.05	-2.25
THBS1	1.01	1.09	1.01	5.51	6.08	1.31	2.28	8.08	2.54	3.11	20.18	8.08
THY1	2.41	3.76	1.35	1.85	1.49	1.32	1.73	2.44	1.17	3.79	3.68	-1.69
TICAM1	1	1	1	1	1	1	1	1	1	1	1	1
TIGIT	1.01	1.45	1.7	1.65	1.43	1.64	1.74	-1.85	1.77	2.33	1.34	1.59
TIRAP	-1.66	-1.45	-1.73	-1.02	-1.13	-1.2	1	1.04	-1.3	-1.28	-1.08	-1.15
TLR1	1.19	-1.32	1.19	-1.38	1.43	-2.12	1.11	1.23	1.3	-1.21	1.49	2.1
TLR2	1.25	1.12	1.16	1.31	2.95	-1.35	1.26	3.63	1.52	1.9	2.89	8.86
TLR3	1.08	1.47	1.45	1.52	-1.14	-1.14	1.68	-1.14	1.2	-1.14	-1.14	2.59
TLR4	-1.21	-1.27	-1.55	-1.11	1.74	-2.54	-1.86	1.47	-1.19	-2.68	2.01	4
TLR5	1.08	-1.14	-1.14	-1.14	2.32	-1.14	1.06	1.7	-1.14	-1.14	2.69	4.14
TLR6	1.37	1.14	1.6	1.32	1.47	-1.21	1.69	1.22	1.09	1.05	2.3	1.93
TLR7	1.22	1.98	-1.13	-1.13	-1.13	-1.13	1.11	-1.13	1.21	2.06	1.69	-1.13
TLR8	1.46	-1.02	1.13	1.27	1.67	-1.89	1.14	2.38	1.39	1.32	2.18	4.37
TLR9	1.62	1.69	2.93	1.51	2.6	-1.15	1.15	-1.15	1.72	-1.15	2.01	-1.15
TMEM173	1.57	1.4	1.62	3.04	2.82	3.19	1.94	3.13	2.29	3.51	3.8	6.19
TNF	-1.07	-1.37	-1.76	-5.26	-5.26	-5.26	-5.26	-5.26	-2.96	-5.26	-5.26	-5.26
TNFAIP3	-2.55	-1.47	-2.43	-3.73	-2.66	-2.23	-5.56	-4.92	-4.61	-4.1	-7.14	-4.17
TNFAIP6	1	1	1	1	1	1	1	1	1	1	1	1
TNFRSF11A	1	1	1	1	1	1	1	1	1	1	1.99	1
TNFRSF13B	-1.31	1.21	1.51	-2.47	-3.95	-3.92	-1.06	-3.95	-1.31	-1.55	-3.95	-3.95
TNFRSF13C	-1.84	-2.01	-1.47	-1.59	-3.92	-1.68	-2.09	-3.66	-1.86	-3.21	-2.95	-5.9
TNFRSF14	-2.21	-1.64	-2.11	-1.95	-3.33	-1.78	-2.29	-1.54	-2.38	-1.17	-1.61	-2.13
TNFRSF17	-1.01	2.89	1.61	1.09	-1.27	1.01	3.62	2.91	2.21	3.3	2.15	-1.27
TNFRSF18	-1.37	1.14	1.15	-1.37	-1.37	1.74	-1.37	1.54	1.1	-1.37	-1.37	-1.37
TNFRSF1B	-1.05	1.02	-1.38	1.62	1.86	1.01	-1.19	2.74	1.13	-1.18	2.49	2.1
TNFRSF4	-1.38	-1.38	-1.38	-1.38	-1.38	-1.38	-1.38	-1.38	-1.38	-1.38	-1.38	-1.38
TNFRSF8	1	1	1	1	1	1	1	1	1	1	1	1
TNFRSF9	1	1	1	1	1	1	1	1	1	1	1.82	1
TNFSF10	1.66	1.31	-1.06	1.57	2.26	1.93	1.85	3.01	1.29	3.12	3.59	10.12
TNFSF11	-1	-1	-1	-1	-1	-1	-1	-1	-1	-1	1.74	-1
TNFSF12	1.7	1.91	1.29	1.11	1.29	-1.34	1.27	1.81	1.51	1.19	1.17	1.49
TNFSF13	-1.01	1.2	1.78	2.84	5.8	-1.02	2.15	4.9	1.98	1.69	5.27	9.84
TNFSF13B	1.68	1.53	1.96	1.86	5.4	1.04	2.3	4.52	2.5	2.93	6.27	17.59
TNFSF14	1.02	1	1	1	1	1	1	1	1	1	1	1
TNFSF15	1	1	1	1	1	1	1	1	1	1	1	1
TNFSF18	1	1	1	1	1	1	1	1	1	1	1	1
TNFSF4	-1.06	-1.06	1.55	2.09	-1.06	-1.06	-1.06	-1.06	1.68	2.29	2.11	2.67
TNFSF8	1.72	2.17	1.18	2.47	2.77	3.44	1.46	2.34	1.96	1.99	2.41	3.18
TOLLIP	-2.02	-1.64	1.05	-1.37	1.23	-2.26	-3.25	1.36	-1.09	-1.23	1.46	-1.26
TP53	-1.2	-1.04	1.14	-1.89	-2.24	-1.45	-1.49	-1.27	-1.36	-1.33	-2.15	-2.58
TPSAB1	1	1	1	1	1	1	1	1	1	1	1	1
TRADD	1.19	1.48	3.78	3.06	3.83	1.2	-1.47	4.17	2.88	-1.47	4.16	1.68
TRAF1	-1.5	-1.01	-1.07	1	1.3	1.29	-1.55	1.18	-1.08	-1	-1.16	-1.12
TRAF2	1.24	1.6	2.25	1.71	-1.22	2.53	1.46	1.59	1.79	2.62	1.49	-1.22
TRAF3	1.07	1.34	1.16	-1.05	-1.18	1.25	1.15	-1.03	1.29	1.09	-1.13	-1.07
TRAF4	-1.44	-1.21	-1.17	-1.14	-1.28	-1.43	-1.8	-1.09	-1.35	1.1	-1.21	-1.5
TRAF5	1.11	1.81	1.08	1.91	1.7	1.86	1.38	-1.29	1.81	1.04	-1.95	-1.7
TRAF6	-1.03	-1.03	1.09	1.5	-1.66	1.79	1.13	1.72	-1.06	1.59	1.2	1.49
TREM2	1	1	1	1	1	1	1	1	1	1	1	1
TSLP	1	1	1	1	1	1	1	1	1	1	1	1
TWIST2	1	1	1	1	1	1	1	1	1	1	1	1
TYK2	-1.25	1.15	-1.41	-2.22	-2.12	-1.97	-1.7	-1.32	-1.22	-1.93	-1.49	-2.39
TYROBP	2.39	2.34	1.82	2.36	3.92	2.19	2.39	4.73	2.24	2.23	5.51	3.54
UBE2L3	-1.03	1.16	-1.03	1.16	1.07	1.38	1.06	1.01	1.4	1.13	1.08	1.39
USP9Y	-1.01	1.04	-1.25	1.1	-1.06	1.38	1.01	-1.18	1.19	-1.2	-1.31	-1.19
VCAM1	1	1	1	1	1	1	1	1	1	1	1	1
VTN	1	1	1	1	1	1	1	1	1	1	1	1
XBP1	-1.02	1.58	1.51	1.44	1.63	1.43	2.03	2.24	1.33	1.83	2.09	2.41
XCL1	2.46	4.2	2.96	1.88	3.07	1.54	1.8	2.79	3.3	5.82	2.06	-1.33
XCR1	-1.16	1.2	1.62	1.67	3.5	-1.14	3.02	-1.16	2.53	-1.16	2.35	-1.16
ZAP70	1.42	1.08	-1.18	3.23	-3.05	2.38	-1.29	1.49	-1.72	2.79	1.71	-3.05
ZBTB16	1	1	1	1	1	1	1	1	1	1	1.66	1
ZEB1	-1.31	-1.08	-1.17	1.37	1.27	1.97	1.2	-1.02	-1.02	1.17	-1.45	-1.6
ZNF205	1	1	1	1	1	1	1	1	1	1	1	1
ABCF1	1.66	2.38	1.75	2.39	2.67	2.96	2.12	2.3	2.07	2.18	1.85	2.37
ALAS1	1.08	1.31	1.66	1.13	1.84	1.23	1.01	1.09	-1.13	1.54	1.15	2.32
DDX50	1.06	-1.05	1.02	1.02	-1.14	1.28	1.07	-1.05	-1	1.09	-1.08	-1.67
ERCC3	-1.08	-1.09	-1.01	1.02	-1.06	1.48	1.03	-1	1.05	-1.01	-1.17	-1.1
G6PD	1.15	-1.86	-1.1	-2.59	-1.78	-3.67	-2.57	-1.18	-2.7	-1.4	-1.38	-1.65
GUSB	-1.62	-1.22	-1.43	-1.66	-1.36	-1.44	-1.53	-1.31	-1.24	-1.52	-1.31	-1.71
HDAC3	-1.01	1.13	1.09	1.36	-1.33	1.47	1.19	-1.02	1.14	1.31	1.07	-1.04
HPRT1	1.64	1.56	1.7	2.37	2.43	2.03	2.12	1.93	1.86	1.72	1.5	1.37
OAZ1	1.58	1.47	1.83	1.82	2.63	1.46	1.88	2.32	2.03	1.4	2.24	3.19
POLR2A	-1.21	-1.05	-1.3	-1.28	-1.62	-1.13	-1.26	-1.4	-1.34	-1.22	-1.54	-1.56
PPBP	1.15	-1.55	-1.27	3.01	3.41	-2.85	5.31	4.06	2.88	-1.66	1.96	3.31
PPIA	1.34	1.36	1.28	1.23	1.42	1.49	1.86	1.21	1.61	-1.06	1.01	1.11
SDHA	2.64	3.61	2.85	2.23	3.18	2.57	4.17	2.42	3.59	2.84	2.94	3
TBP	-1.21	-1.09	-1.35	1.5	-2.12	1.43	1.14	-1.15	1.71	1.09	1.29	1.78
TRIM39	1.1	-1.28	-2.21	1.16	-2.21	-1.32	-1.63	-1.09	-1.29	-2.21	1.2	1.07
TUBB	1.01	1.39	-1.22	1.39	1.43	1.78	1.41	1.05	1.79	1.23	1.88	-1.05
UBB	1.54	1.77	1.69	1.44	1.02	1.81	1.52	1.74	1.32	1.52	1.35	1.01

## Sheet: 7 DPV
	EILV/CHIKV vs. Mock (7 DPV)
UBB	1.54	1.77	1.69
NFKBIA	-1.52	-1.33	-1.77
XCL1	2.46	4.2	2.96
CXCR4	-1.82	-1.5	-1.51
DDIT3	-3.37	-4.26	-1.94
LIMK1	1.6	1.46	1.6
CXCL2	-8.52	-3.47	-8.18
HLA-DPA1	7.35	7.53	8.11
SLC2A1	-2.04	-2.37	-1.52
KLRC2	-2.32	-1.85	-3.5
KLRK1	1.98	2.54	1.32
HSH2D	-2.39	-1.47	-1.49
CXCL3	-5.65	-1.79	-4.82
LCK	1.28	1.91	1.39
TNFAIP3	-2.55	-1.47	-2.43
SELL	1.2	1.09	1.29
GZMB	3.13	3.16	1.99
ICOS	-2.64	-2.27	-2.2
MAP4K2	-2.66	-1.43	-1.76
IKZF1	1.37	1.94	1.25
IDO1	-1.71	-1.27	-1.26
IFITM1	1.64	1.95	1.8
ISG20	-1.4	-1.37	-1.33
IRAK4	-1.57	-1.56	-1.49
IRF7	1.98	2	3.11
TBK1	-1.32	-1.12	-1.14
OAS3	-1.65	-1.88	-1.9
EOMES	2.52	1.75	1.92
GZMH	3.15	3.23	1.25
CD38	1.11	1.48	1.3
NFKB2	-1.86	-1.52	-1.8
CD83	-1.68	-1.67	-2.05
GNLY	2.77	4.69	1.58
POU2F2	1.43	1.41	1.65

## Sheet: 4 DPI
	CHIKV 181/25 vs. Mock (4 DPI)			EILV/CHIKV vs. Mock (4 DPI)
CCR7	-1.09	1.2	-1.68	3.67	1.71	9.51
CD28	-1.53	-1.48	-2.51	1.64	1.17	2.36
CD5	-1.46	1.65	1.18	3.12	2	4.73
CD3G	3.72	4.12	4.81	9.07	6.4	13.31
CD8A	-1.78	-1.3	-1.45	1.55	1.27	1.55
ICOS	-1.22	-1.88	-1.54	1.11	1.26	2.07
LCK	1.63	1.96	1.36	3.57	2.51	4.88
DPP4	1.15	1.14	1.44	2.6	1.92	3.08
PECAM1	2.74	3.7	2.19	4.36	5.9	6.87
CD247	-1.28	1.11	-1.09	1.66	1.3	2.45
CD96	3.58	2.61	2.8	4.92	4.43	7.84
IL11RA	-1.71	1.02	-1.59	1.16	1.1	1.87
TNFAIP3	-5.56	-4.92	-4.61	-3.73	-2.66	-2.23
LAIR1	1.72	2.95	2.34	4.55	3.2	4.29
CR2	1.2	-1.05	1.44	1.57	1.9	2.39
NUP107	1.19	1.15	1.08	1.45	1.74	2.09
TNFSF12	1.27	1.81	1.51	1.11	1.29	-1.34
TYK2	-1.7	-1.32	-1.22	-2.22	-2.12	-1.97
ITGAX	1.55	1.77	1.7	1.3	1.1	-1.04
HLA-DMA	1.21	1.2	1.18	-1.17	-1.11	-1.56
HLA-DQA1	1.53	1.01	1.64	-1.09	1	-1.5
KLRC3	2.44	3.26	1.97	1.1	2.09	1.61
IRF5	1.08	1.14	1.21	-1.47	-1.47	-1.36
CD1D	2.5	2.86	2.37	2.02	1.74	1.03
CD86	1.75	1.72	1.2	-1.09	1.01	-1.23
HLA-DRB1	1.31	1.03	1.32	-1.34	-1.14	-1.83
GNLY	2.42	4.84	2.8	1.38	2.13	2.16
BCL6	-1.41	-1.13	-1.48	-2.06	-1.78	-3.65
BLNK	-1.38	-2.13	-1.03	-2.55	-2.95	-2.68
CMKLR1	-2.98	-1.38	-1.7	-3.25	-3.25	-3.25
IKBKG	-1.45	1.17	1.01	-2.14	-2.47	-1.83
IL1R2	-1.9	-1.07	-1.1	-2.25	-2.25	-2.25
CMA1	1.48	1.18	1.58	-1.43	-1.43	-1.21
LILRA4	2.34	1.28	1.63	1.01	-1.38	-1.38
TNFRSF17	3.62	2.91	2.21	1.09	-1.27	1.01
FCER1A	1.94	2.35	4.5	-1.43	1.81	-1.78
