# Supplementary material for: A safe insect-based chikungunya fever vaccine affords rapid and durable protection in cynomolgus macaques
Source: NPJ Vaccines. 2024 Dec 19;9:251. doi: 10.1038/s41541-024-01047-z (PMC11659317; doi:10.1038/s41541-024-01047-z)
Supplement: Supplementary file 3 — Supplementary data 2 [file 41541_2024_1047_MOESM3_ESM.xlsx]

## Sheet: 7 DPV PBMC
Probe Name	NS Probe ID	Class Name	Analyte Type	EILV/CHIKV vs. Mock	P value of: EILV/CHIKV vs. Mock
ABCB1	NM_001032887.1:290	Endogenous	mRNA	1.21	0.383205
ABL1	XM_005580623.1:1470	Endogenous	mRNA	1.3	0.308418
ADA	XM_001109908.2:1305	Endogenous	mRNA	2.45	0.270607
AGER	NM_001205117.1:232	Endogenous	mRNA	1.12	0.184113
AHR	XM_005550046.1:1361	Endogenous	mRNA	1.38	0.282557
AICDA	XM_005570042.1:942	Endogenous	mRNA	1.02	0.943413
AIRE	XM_001103602.2:288	Endogenous	mRNA	1
AKT3	XM_005539655.1:300	Endogenous	mRNA	1.31	0.270734
ALOX12	XM_001104192.2:1410	Endogenous	mRNA	1
ALOX15	XM_001094627.2:1345	Endogenous	mRNA	1
ALOX5	XM_005565109.1:700	Endogenous	mRNA	1	0.42265
ANP32B	XM_005581222.1:1225	Endogenous	mRNA	1.21	0.298432
APOE	XM_005589553.1:498	Endogenous	mRNA	-2.06	0.204826
APP	XM_002803170.1:1684	Endogenous	mRNA	1.3	0.477581
AREG	XM_001101978.2:405	Endogenous	mRNA	1.02	0.928013
ARG1	XM_005551843.2:1022	Endogenous	mRNA	1
ARG2	NM_001261253.1:529	Endogenous	mRNA	1
ARHGDIB	XM_005570240.1:356	Endogenous	mRNA	1.59	0.0677082
ATF2	XM_005573535.1:1606	Endogenous	mRNA	1.14	0.396819
ATG10	XM_001111368.2:405	Endogenous	mRNA	1.2	0.343439
ATG12	XR_010348.2:619	Endogenous	mRNA	1.02	0.876755
ATG16L1	XM_005574649.1:1754	Endogenous	mRNA	-1.19	0.717967
ATG5	XM_005552246.1:766	Endogenous	mRNA	2.04	0.138644
ATG7	NM_001265972.1:136	Endogenous	mRNA	-1.19	0.58238
ATM	XM_002799779.1:7160	Endogenous	mRNA	1.13	0.685251
B2M	NM_001047137.1:25	Endogenous	mRNA	1.48	0.0752074
B3GAT1	XM_005580225.1:1057	Endogenous	mRNA	1
BAD	XM_005577426.2:425	Endogenous	mRNA	1
BATF	XM_005561820.1:826	Endogenous	mRNA	1.32	0.375649
BATF3	XM_005540791.1:296	Endogenous	mRNA	1.7	0.200096
BAX	XM_005589832.1:340	Endogenous	mRNA	1.87	0.126311
BCAP31	XM_005594916.1:648	Endogenous	mRNA	2.19	0.235796
BCL10	XM_005542846.1:722	Endogenous	mRNA	1.37	0.497313
BCL2	XM_005586524.1:612	Endogenous	mRNA	-1.13	0.342739
BCL2L1	XM_005568633.1:727	Endogenous	mRNA	1.14	0.29809
BCL2L11	XM_005575254.1:1742	Endogenous	mRNA	-1.01	0.901869
BCL3	XM_001109319.2:329	Endogenous	mRNA	-1.55	0.356304
BCL6	XM_005545439.1:791	Endogenous	mRNA	1.08	0.715284
BID	XM_002798280.1:1164	Endogenous	mRNA	-1.02	0.876235
BIRC2	XM_005579457.1:1941	Endogenous	mRNA	1.27	0.128427
BLK	XM_005562580.1:711	Endogenous	mRNA	1.38	0.00354925
BLNK	XM_001100700.2:975	Endogenous	mRNA	-1.02	0.944455
BST2	NM_001161666.1:64	Endogenous	mRNA	1.29	0.16346
BTK	XM_002806330.1:1175	Endogenous	mRNA	1.8	0.349345
BTLA	XM_005548166.1:1134	Endogenous	mRNA	2.58	0.176764
C10orf54	XM_015456211.1:333	Endogenous	mRNA	-1.09	0.641678
C14orf166	XM_005561255.1:269	Endogenous	mRNA	1.25	0.351245
C1QA	XM_001101933.2:476	Endogenous	mRNA	1
C1QB	XM_005544500.1:562	Endogenous	mRNA	1
C1QBP	XM_001100940.2:544	Endogenous	mRNA	-1.04	0.819771
C1R	XM_005570002.1:888	Endogenous	mRNA	1
C1S	XM_005570001.1:1386	Endogenous	mRNA	1
C2	XM_005553451.1:1121	Endogenous	mRNA	1
C3	XM_001091921.2:3510	Endogenous	mRNA	1
C3AR1	XM_001113373.1:564	Endogenous	mRNA	-1.19	0.782508
C4A	XM_002805966.1:1627	Endogenous	mRNA	1
C4B	XM_005553435.1:1550	Endogenous	mRNA	-1	0.997297
C4BPA	XM_005540679.1:1299	Endogenous	mRNA	1
C5	XM_001095750.2:2285	Endogenous	mRNA	1
C5AR1	XM_005589697.2:1207	Endogenous	mRNA	1.19	0.769823
C6	XM_005556795.1:1299	Endogenous	mRNA	1
C7	XM_001085533.2:555	Endogenous	mRNA	1
C8A	XM_001114403.1:1445	Endogenous	mRNA	1
C8B	XM_001114456.2:215	Endogenous	mRNA	1
C8G	XM_001117839.1:233	Endogenous	mRNA	1
C9	XM_001084671.2:595	Endogenous	mRNA	-1.14	0.811219
CAMP	NM_001033509.1:87	Endogenous	mRNA	1.27	0.732682
CARD9	XM_001095549.2:1126	Endogenous	mRNA	1.59	0.403359
CASP1	XM_001094943.2:1600	Endogenous	mRNA	2.09	0.410771
CASP10	XM_001097804.2:1184	Endogenous	mRNA	1.08	0.671202
CASP2	XM_001087704.2:405	Endogenous	mRNA	1.37	0.166631
CASP3	NM_001284835.1:670	Endogenous	mRNA	1.54	0.0540683
CASP8	XM_001091080.2:375	Endogenous	mRNA	-1.11	0.67622
CCBP2	XM_005546797.1:911	Endogenous	mRNA	1
CCL1	NM_001032849.1:166	Endogenous	mRNA	1
CCL11	NM_001032874.1:160	Endogenous	mRNA	1
CCL13	XM_001113462.2:177	Endogenous	mRNA	1
CCL15	XM_002800380.1:156	Endogenous	mRNA	1
CCL16	XM_001112513.2:87	Endogenous	mRNA	1
CCL17	XM_005592031.1:385	Endogenous	mRNA	1
CCL18	NM_001032853.1:14	Endogenous	mRNA	1
CCL19	NM_001032959.1:58	Endogenous	mRNA	1
CCL2	NM_001032821.1:187	Endogenous	mRNA	-1.26	0.42265
CCL20	NM_001032854.1:28	Endogenous	mRNA	1
CCL21	NM_001032855.1:97	Endogenous	mRNA	1
CCL22	XM_005592030.1:806	Endogenous	mRNA	1
CCL23	NM_001032946.1:225	Endogenous	mRNA	1
CCL24	NM_001194459.1:124	Endogenous	mRNA	1
CCL26	XM_001109808.2:20	Endogenous	mRNA	1
CCL3	NM_001034200.1:124	Endogenous	mRNA	1.28	0.527435
CCL4	XM_005583502.1:354	Endogenous	mRNA	1.1	0.789011
CCL5	NM_001032850.1:170	Endogenous	mRNA	4.36	0.100984
CCL7	XM_001113381.2:78	Endogenous	mRNA	1
CCL8	NM_001032851.1:42	Endogenous	mRNA	1
CCND3	XM_005553014.1:1367	Endogenous	mRNA	1.12	0.574238
CCR1	NM_001032858.1:466	Endogenous	mRNA	-1.26	0.21327
CCR10	XM_001111554.2:94	Endogenous	mRNA	1
CCR2	NM_001032806.1:40	Endogenous	mRNA	1.85	0.104742
CCR3	NM_001047140.1:543	Endogenous	mRNA	-1.02	0.951046
CCR4	XM_005545534.1:830	Endogenous	mRNA	-1.15	0.593664
CCR5	XM_005546902.1:1188	Endogenous	mRNA	1.4	0.193961
CCR6	NM_001032935.1:85	Endogenous	mRNA	-1.01	0.964826
CCR7	NM_001032884.1:178	Endogenous	mRNA	-1.12	0.724696
CCR8	XM_001084047.2:863	Endogenous	mRNA	1
CCRL1	XM_005545781.1:1286	Endogenous	mRNA	1
CCRL2	XM_001103165.2:488	Endogenous	mRNA	1
CD14	NM_001130433.1:517	Endogenous	mRNA	-1.35	0.275182
CD160	XM_005542122.1:545	Endogenous	mRNA	1
CD163	XM_001118361.2:1059	Endogenous	mRNA	1.33	0.65868
CD164	XM_005551554.1:345	Endogenous	mRNA	2.05	0.207487
CD19	XM_001103043.2:655	Endogenous	mRNA	1.24	0.293647
CD1A	XM_005595551.1:2397	Endogenous	mRNA	-1.23	0.42265
CD1B	XM_005541341.1:1155	Endogenous	mRNA	-1	0.42265
CD1C	XM_005595545.2:1489	Endogenous	mRNA	1.56	0.23242
CD1D	NM_001033114.1:910	Endogenous	mRNA	1.02	0.954117
CD1E	XM_005541337.1:1660	Endogenous	mRNA	1
CD2	NM_001283777.1:636	Endogenous	mRNA	1.08	0.651401
CD207	XM_005575643.2:659	Endogenous	mRNA	1
CD209	NM_001032870.1:169	Endogenous	mRNA	1
CD22	XM_001111493.1:2450	Endogenous	mRNA	1.24	0.466111
CD24	XM_005552236.1:484	Endogenous	mRNA	-1.22	0.67707
CD244	XM_001117630.2:205	Endogenous	mRNA	1.58	0.0748604
CD247	NM_001077423.1:191	Endogenous	mRNA	1.5	0.158242
CD27	XM_001104337.2:745	Endogenous	mRNA	1.42	0.173742
CD274	NM_001083889.1:505	Endogenous	mRNA	-1.45	0.200734
CD276	XM_005559999.1:1517	Endogenous	mRNA	1
CD28	NM_001042641.2:145	Endogenous	mRNA	-2.11	0.161252
CD34	XM_005540699.1:669	Endogenous	mRNA	1
CD36	NM_001032913.1:1240	Endogenous	mRNA	-1.42	0.186602
CD38	XM_005554514.1:1197	Endogenous	mRNA	1.52	0.0192107
CD3D	NM_001287688.1:129	Endogenous	mRNA	1.56	0.080921
CD3E	NM_001283615.1:236	Endogenous	mRNA	1.02	0.933884
CD3EAP	XM_005589588.1:676	Endogenous	mRNA	1
CD3G	NM_001283910.1:263	Endogenous	mRNA	2.75	0.109394
CD4	NM_001042662.1:796	Endogenous	mRNA	1.33	0.452547
CD40	XM_001104255.1:180	Endogenous	mRNA	-1.22	0.435428
CD40LG	NM_001032839.1:669	Endogenous	mRNA	1
CD44	XM_005578207.1:1153	Endogenous	mRNA	1.37	0.0948765
CD46	NM_001195746.1:225	Endogenous	mRNA	1.45	0.0589253
CD47	XM_005548232.2:858	Endogenous	mRNA	1.7	0.16359
CD48	XM_005541239.1:597	Endogenous	mRNA	1.55	0.355432
CD5	XM_005578865.1:1771	Endogenous	mRNA	-1.49	0.424828
CD53	XM_005542401.1:734	Endogenous	mRNA	1.79	0.193437
CD55	XM_005540684.1:827	Endogenous	mRNA	-1.03	0.83884
CD58	XM_001112756.1:404	Endogenous	mRNA	2.16	0.213099
CD59	XM_005578241.1:812	Endogenous	mRNA	-1.24	0.479016
CD6	XM_002799538.1:945	Endogenous	mRNA	1.1	0.801153
CD68	XM_005582776.1:980	Endogenous	mRNA	1.57	0.511772
CD69	XM_005570089.2:434	Endogenous	mRNA	1.12	0.444744
CD7	XM_001113810.2:180	Endogenous	mRNA	1.49	0.286446
CD70	XM_005587716.1:256	Endogenous	mRNA	1.12	0.42265
CD74	XM_001099491.2:702	Endogenous	mRNA	1.62	0.0820676
CD79A	XM_005589419.1:281	Endogenous	mRNA	1.91	0.0576169
CD79B	XM_005584687.1:260	Endogenous	mRNA	1.3	0.377132
CD80	NM_001042642.1:320	Endogenous	mRNA	1.41	0.0894008
CD81	XM_005576902.1:601	Endogenous	mRNA	1.22	0.0127495
CD82	XM_005578126.1:713	Endogenous	mRNA	1.07	0.823727
CD83	XM_005553991.1:694	Endogenous	mRNA	-1.51	0.142243
CD86	NM_001042644.1:210	Endogenous	mRNA	1.69	0.15956
CD8A	XM_001092778.2:630	Endogenous	mRNA	-1.41	0.411392
CD8B	XM_005575360.1:388	Endogenous	mRNA	-1.35	0.596531
CD9	XM_005569889.1:719	Endogenous	mRNA	1.46	0.437834
CD96	XM_005548190.1:437	Endogenous	mRNA	1.66	0.194685
CD97	XM_002801104.1:2191	Endogenous	mRNA	1.42	0.110865
CD99	XM_005592879.1:540	Endogenous	mRNA	1.27	0.131393
CDC42	XM_005553127.1:145	Endogenous	mRNA	1.71	0.207519
CDH5	XM_005592138.1:1103	Endogenous	mRNA	1
CDKN1A	XM_005553160.1:259	Endogenous	mRNA	1.09	0.513964
CEACAM1	XM_005589369.1:1624	Endogenous	mRNA	-1.81	0.216079
CEACAM3	XM_015442082.1:1254	Endogenous	mRNA	1
CEACAM6	XM_005589431.1:670	Endogenous	mRNA	-1.14	0.42265
CEACAM8	XM_005589367.1:913	Endogenous	mRNA	-1.16	0.42265
CEBPB	XM_005569338.1:1730	Endogenous	mRNA	1.36	0.397402
CFB	XM_001113553.2:3014	Endogenous	mRNA	1
CFD	XM_001117186.2:846	Endogenous	mRNA	3.26	0.387852
CFH	XM_001111875.2:484	Endogenous	mRNA	1.09	0.42265
CFI	XM_001087512.2:1008	Endogenous	mRNA	1.01	0.42265
CFL1	XM_005577224.2:1183	Endogenous	mRNA	2.01	0.169065
CFP	XM_005593429.1:1073	Endogenous	mRNA	1.43	0.245492
CHIT1	XM_005540484.1:603	Endogenous	mRNA	1
CHUK	XM_005566180.1:1561	Endogenous	mRNA	1.08	0.537861
CIITA	XM_001103518.2:558	Endogenous	mRNA	1.27	0.467089
CISH	XM_001097616.2:438	Endogenous	mRNA	1
CLEC4A	XM_001113405.2:190	Endogenous	mRNA	1.01	0.977499
CLEC4E	XM_001118423.2:173	Endogenous	mRNA	1.12	0.729864
CLEC5A	XM_001085243.2:595	Endogenous	mRNA	1
CLEC6A	XM_005570039.1:339	Endogenous	mRNA	-1.08	0.717829
CLEC7A	NM_001032943.1:89	Endogenous	mRNA	2.05	0.223437
CLU	NM_001195474.1:1235	Endogenous	mRNA	1.19	0.42265
CMA1	NM_001285192.1:191	Endogenous	mRNA	-1.07	0.692356
CMKLR1	XM_005572139.1:3939	Endogenous	mRNA	-2.18	0.11122
CR1	XM_002801945.1:2925	Endogenous	mRNA	-1.31	0.317717
CR2	XM_002801946.1:2862	Endogenous	mRNA	1.56	0.402561
CRADD	XM_005571871.1:694	Endogenous	mRNA	1.2	0.437902
CREB1	XM_001107192.2:885	Endogenous	mRNA	1.2	0.0257199
CRP	NM_001319393.1:288	Endogenous	mRNA	1
CSF1	XM_001090841.2:374	Endogenous	mRNA	1
CSF1R	XM_001107711.2:2036	Endogenous	mRNA	2.7	0.321285
CSF2	NM_001032949.1:336	Endogenous	mRNA	1
CSF2RB	XM_001086084.2:1149	Endogenous	mRNA	-1.64	0.439193
CSF3	XM_001095097.2:798	Endogenous	mRNA	1
CSF3R	XM_005543945.1:2291	Endogenous	mRNA	-2.15	0.295667
CTLA4	NM_001044739.1:364	Endogenous	mRNA	-1.73	0.292431
CTNNB1	XM_005546748.1:867	Endogenous	mRNA	2.75	0.211236
CTSC	NM_001195651.1:1020	Endogenous	mRNA	1.27	0.659959
CTSG	XM_005560993.1:340	Endogenous	mRNA	1
CTSS	XM_005541969.1:751	Endogenous	mRNA	2.03	0.197268
CUL9	XM_002808385.1:2474	Endogenous	mRNA	1.4	0.429845
CX3CL1	XM_005595727.1:1195	Endogenous	mRNA	1
CX3CR1	NM_001265871.1:834	Endogenous	mRNA	4.4	0.186566
CXCL1	NM_001283494.1:51	Endogenous	mRNA	-1.43	0.42265
CXCL10	NM_001032892.1:169	Endogenous	mRNA	1.42	0.503503
CXCL11	XM_005555011.1:254	Endogenous	mRNA	-1.16	0.42265
CXCL12	NM_001032934.1:90	Endogenous	mRNA	1
CXCL13	NM_001032880.1:156	Endogenous	mRNA	1
CXCL2	XM_001092240.2:156	Endogenous	mRNA	-5.27	0.0550822
CXCL3	NM_001032879.1:202	Endogenous	mRNA	-3.09	0.0849797
CXCL5	XM_001092000.3:108	Endogenous	mRNA	1
CXCL6	XM_005555086.1:565	Endogenous	mRNA	-1.29	0.42265
CXCL9	NM_001032936.1:60	Endogenous	mRNA	1
CXCR1	NM_001040420.1:79	Endogenous	mRNA	-1.03	0.898936
CXCR2	XM_001088762.2:760	Endogenous	mRNA	1.04	0.892304
CXCR3	XM_005593931.1:680	Endogenous	mRNA	1.15	0.552585
CXCR4	NM_001042645.1:610	Endogenous	mRNA	-1.35	0.07865
CXCR6	NM_001047141.1:330	Endogenous	mRNA	1
CYBB	XM_001083654.2:1670	Endogenous	mRNA	1.04	0.853445
CYSLTR1	XM_005594006.1:885	Endogenous	mRNA	2.43	0.191284
CYSLTR2	XM_005585841.1:592	Endogenous	mRNA	1
DAXX	XM_001109244.2:1815	Endogenous	mRNA	-1.35	0.370819
DDIT3	XM_005571332.1:291	Endogenous	mRNA	-2.33	0.0506503
DDX58	XM_005581558.1:1793	Endogenous	mRNA	1.89	0.115748
DEFA1	NM_001032862.1:199	Endogenous	mRNA	1.36	0.762711
DEFB1	XM_005562538.1:180	Endogenous	mRNA	1
DEFB103A	XM_001083420.2:140	Endogenous	mRNA	1
DEFB4A	XM_005562564.1:201	Endogenous	mRNA	1.09	0.763276
DOCK9	XM_005586152.1:1971	Endogenous	mRNA	1.46	0.278102
DPP4	NM_001039190.1:805	Endogenous	mRNA	-1.13	0.720748
DUSP4	XM_005562972.1:1898	Endogenous	mRNA	1.7	0.180014
EBI3	XM_001118027.2:119	Endogenous	mRNA	1
EDNRB	XM_001089047.2:562	Endogenous	mRNA	1
EGR1	XM_005557906.1:2204	Endogenous	mRNA	1.44	0.431731
EGR2	XM_005565755.1:2073	Endogenous	mRNA	2.7	0.246183
EIF2A	XM_005546091.2:1025	Endogenous	mRNA	1.06	0.81869
EIF2AK2	XM_015433780.1:1390	Endogenous	mRNA	1.06	0.750652
ELK1	XM_005593430.1:635	Endogenous	mRNA	1.13	0.325733
ENTPD1	XM_002805770.1:1254	Endogenous	mRNA	1.15	0.554586
EOMES	XM_005545584.1:1990	Endogenous	mRNA	1.81	0.0430936
ETS1	XM_005580142.1:2883	Endogenous	mRNA	1.22	0.141268
EWSR1	XM_005567685.1:945	Endogenous	mRNA	-1.06	0.573201
F13A1	XM_001096669.1:740	Endogenous	mRNA	1.06	0.512244
FADD	XM_005576969.1:596	Endogenous	mRNA	-1.37	0.245746
FAS	NM_001032933.1:797	Endogenous	mRNA	1.51	0.176007
FASLG	NM_001032838.1:495	Endogenous	mRNA	1
FCAR	NM_001039950.1:390	Endogenous	mRNA	-1.46	0.38445
FCER1A	XM_005541313.1:452	Endogenous	mRNA	1.14	0.757212
FCER1G	XM_005541196.1:395	Endogenous	mRNA	4.79	0.242806
FCGR1A	NM_001284040.1:867	Endogenous	mRNA	1
FCGR2A	XM_001118066.2:766	Endogenous	mRNA	-1.16	0.825427
FCGR2B	XM_005541161.1:887	Endogenous	mRNA	2.16	0.175333
FCGR3A	NM_001283192.1:339	Endogenous	mRNA	3.03	0.347879
FCGRT	XM_001115276.2:694	Endogenous	mRNA	1.34	0.526124
FEZ1	NM_001261621.2:516	Endogenous	mRNA	1
FKBP5	XM_005553215.1:1729	Endogenous	mRNA	-1.22	0.312609
FLT1	XM_001117928.2:1313	Endogenous	mRNA	1
FLT3LG	XM_005589911.1:713	Endogenous	mRNA	-1.4	0.485407
FN1	XM_001083548.2:2035	Endogenous	mRNA	-1.46	0.440546
FOS	NM_001098399.1:509	Endogenous	mRNA	1.58	0.317894
FOXJ1	XM_005585050.1:697	Endogenous	mRNA	1
FOXP3	NM_001032918.1:1050	Endogenous	mRNA	1
FPR2	XM_005590140.1:712	Endogenous	mRNA	1
FUT5	XM_005587664.1:960	Endogenous	mRNA	1
FXYD2	XM_005579768.1:626	Endogenous	mRNA	1
FYN	XM_005551607.1:674	Endogenous	mRNA	1.08	0.569754
GATA3	XM_005564600.1:1760	Endogenous	mRNA	1.16	0.42265
GBP1	XM_005542801.1:1863	Endogenous	mRNA	1.02	0.830589
GFI1	XM_005542722.1:1019	Endogenous	mRNA	-1.16	0.42265
GNAQ	XM_005581977.1:642	Endogenous	mRNA	1.14	0.637894
GNAS	XM_005569452.1:2102	Endogenous	mRNA	1.08	0.454468
GNB1	XM_005545044.1:1155	Endogenous	mRNA	1.76	0.204362
GNGT1	XM_005550208.1:194	Endogenous	mRNA	1
GNLY	XM_005575397.1:801	Endogenous	mRNA	3.24	0.0664633
GP1BB	XM_015149714.1:370	Endogenous	mRNA	1
GPI	XM_005588784.2:776	Endogenous	mRNA	-1.09	0.733147
GPR183	XM_005586155.1:427	Endogenous	mRNA	1.96	0.106133
GRB2	XM_001095326.2:585	Endogenous	mRNA	1.22	0.360485
GTF3C1	XM_005591522.1:4642	Endogenous	mRNA	1.19	0.297907
GZMA	XM_001097639.2:645	Endogenous	mRNA	-1.09	0.42265
GZMB	XM_005560998.1:576	Endogenous	mRNA	3.19	0.0616281
GZMH	XM_005560994.1:163	Endogenous	mRNA	2.76	0.055886
GZMK	XM_005556895.1:484	Endogenous	mRNA	1.11	0.739212
GZMM	XM_005595770.1:157	Endogenous	mRNA	1.08	0.713739
HAMP	XM_005588836.1:131	Endogenous	mRNA	1
HAVCR2	XM_005558381.1:529	Endogenous	mRNA	1
HDAC4	XM_005574802.1:2433	Endogenous	mRNA	-1.4	0.502587
HFE	XM_005553872.1:400	Endogenous	mRNA	1
HIF1A	XM_005561440.1:2618	Endogenous	mRNA	1.06	0.737512
HLA-A	NM_001171838.1:235	Endogenous	mRNA	2.11	0.686322
HLA-B	NM_001114964.1:228	Endogenous	mRNA	1.78	0.332028
HLA-C	NM_001048245.1:230	Endogenous	mRNA	12.72	0.18497
HLA-DMA	XM_005553355.1:281	Endogenous	mRNA	1.52	0.131058
HLA-DMB	XM_002803688.1:1486	Endogenous	mRNA	-1.49	0.306164
HLA-DOB	XM_005553370.1:723	Endogenous	mRNA	1.24	0.511524
HLA-DPA1	NM_001048247.1:214	Endogenous	mRNA	9.06	0.0467766
HLA-DPB1	XM_005553343.1:545	Endogenous	mRNA	1.57	0.178724
HLA-DQA1	NM_001285343.1:429	Endogenous	mRNA	1.71	0.106168
HLA-DQB1	NM_001283172.1:428	Endogenous	mRNA	1.78	0.0558085
HLA-DRA	NM_001134298.1:360	Endogenous	mRNA	1.79	0.150119
HLA-DRB1	NM_001284641.1:634	Endogenous	mRNA	1.73	0.148587
HMGB1	NM_001283356.1:940	Endogenous	mRNA	1.26	0.160536
HMGB2	XM_005556312.1:369	Endogenous	mRNA	1.74	0.0439387
HMGN1	XM_005548677.1:914	Endogenous	mRNA	1.76	0.207548
HRAS	XM_005576732.1:297	Endogenous	mRNA	1.27	0.320284
HSD11B1	XM_005540709.1:555	Endogenous	mRNA	1
HSH2D	XM_005588318.1:1049	Endogenous	mRNA	-1.47	0.121764
HSPB1	NM_001260949.2:416	Endogenous	mRNA	1
HSPB2	XM_005579610.1:435	Endogenous	mRNA	1.19	0.545558
ICAM1	NM_001047135.1:1170	Endogenous	mRNA	-1.83	0.196793
ICAM2	NM_001195389.1:825	Endogenous	mRNA	1.06	0.741207
ICAM3	NM_001195749.1:233	Endogenous	mRNA	1.16	0.807963
ICAM4	XM_001100946.2:406	Endogenous	mRNA	1
ICAM5	XM_001115985.2:65	Endogenous	mRNA	1
ICOS	XM_005574018.1:214	Endogenous	mRNA	-2	0.102308
ICOSLG	XM_002803112.1:150	Endogenous	mRNA	-1.61	0.216493
IDO1	NM_001077483.1:133	Endogenous	mRNA	-1.18	0.247657
IDO2	XM_001095833.2:363	Endogenous	mRNA	1
IFI16	XM_005541319.1:858	Endogenous	mRNA	1.15	0.26329
IFI35	XM_001112861.2:789	Endogenous	mRNA	1.11	0.42265
IFI44	XM_005542938.1:626	Endogenous	mRNA	1.35	0.461635
IFIH1	NM_001047123.1:655	Endogenous	mRNA	1.01	0.94252
IFIT1	NM_001287726.1:1154	Endogenous	mRNA	1.11	0.624078
IFIT2	XM_001086302.2:1204	Endogenous	mRNA	1.3	0.0577541
IFIT3	XM_005565907.1:776	Endogenous	mRNA	1.1	0.793401
IFITM1	XM_005576718.1:454	Endogenous	mRNA	2.12	0.0572655
IFNA1	XM_005581618.1:380	Endogenous	mRNA	1
IFNA2	NM_001135794.1:330	Endogenous	mRNA	1
IFNA4	XM_005581627.2:568	Endogenous	mRNA	1
IFNAR1	XM_001092098.1:143	Endogenous	mRNA	1.73	0.278818
IFNAR2	XM_001092342.2:1272	Endogenous	mRNA	1.25	0.292533
IFNB1	NM_001135795.1:272	Endogenous	mRNA	1
IFNG	NM_001287657.1:358	Endogenous	mRNA	1.1	0.189843
IFNGR1	NM_001266300.2:1200	Endogenous	mRNA	1.19	0.426895
IFNGR2	XM_005548806.2:830	Endogenous	mRNA	1.54	0.133909
IGF2R	XM_002803958.1:245	Endogenous	mRNA	-1.05	0.816887
IKBKAP	XM_005581114.1:2077	Endogenous	mRNA	-1.01	0.951245
IKBKB	XM_001096913.2:870	Endogenous	mRNA	1.23	0.203966
IKBKE	XM_005540634.1:1473	Endogenous	mRNA	-1.03	0.932066
IKBKG	XM_005595004.1:1116	Endogenous	mRNA	1.64	0.0707431
IKZF1	XM_005549595.1:528	Endogenous	mRNA	1.77	0.0289859
IKZF2	XM_001083114.2:935	Endogenous	mRNA	1.28	0.544966
IKZF3	XM_005584045.1:1828	Endogenous	mRNA	1.53	0.0816371
IL10	XM_005540653.1:448	Endogenous	mRNA	1
IL10RA	XM_001092736.2:525	Endogenous	mRNA	1.9	0.242939
IL10RB	XM_005548811.1:270	Endogenous	mRNA	1.21	0.462335
IL11	XM_005595782.1:575	Endogenous	mRNA	1
IL11RA	XM_005581441.1:642	Endogenous	mRNA	-1.72	0.205344
IL12A	NM_001044734.1:397	Endogenous	mRNA	1
IL12B	NM_001044725.1:918	Endogenous	mRNA	1
IL12RB1	XM_001115186.2:1312	Endogenous	mRNA	1.19	0.188337
IL12RB2	XM_001094235.1:882	Endogenous	mRNA	1.34	0.185414
IL13	NM_001032929.1:275	Endogenous	mRNA	1
IL13RA1	XM_002806369.1:670	Endogenous	mRNA	-1.05	0.882722
IL15	NM_001044731.1:113	Endogenous	mRNA	1.4	0.264428
IL16	NM_001032808.1:910	Endogenous	mRNA	1.02	0.858546
IL17A	XM_005552759.1:164	Endogenous	mRNA	1
IL17B	XM_001106071.2:273	Endogenous	mRNA	1
IL17F	XM_001106517.2:101	Endogenous	mRNA	1
IL17RA	XM_005568062.1:842	Endogenous	mRNA	1.1	0.627684
IL18	XM_005579633.1:355	Endogenous	mRNA	1.14	0.732365
IL18R1	XM_002799354.1:1245	Endogenous	mRNA	1.06	0.400623
IL18RAP	XM_005575166.1:1147	Endogenous	mRNA	1
IL19	XM_002801950.1:1034	Endogenous	mRNA	1
IL1A	NM_001042757.1:80	Endogenous	mRNA	1
IL1B	NM_001042756.1:391	Endogenous	mRNA	-1.81	0.165372
IL1R1	XM_005575155.1:1899	Endogenous	mRNA	1.02	0.42265
IL1R2	NM_001047134.1:415	Endogenous	mRNA	-1.35	0.620841
IL1RAP	NM_001032960.1:1255	Endogenous	mRNA	1.13	0.735189
IL1RL1	XM_005575158.1:1026	Endogenous	mRNA	1.04	0.42265
IL1RL2	XM_005575151.1:1437	Endogenous	mRNA	1
IL1RN	XM_005575305.1:499	Endogenous	mRNA	-1.04	0.42265
IL2	NM_001284699.1:172	Endogenous	mRNA	1
IL20	XM_001084726.2:331	Endogenous	mRNA	1
IL21	XM_005555864.1:148	Endogenous	mRNA	2.75	0.126705
IL21R	XM_001094102.2:295	Endogenous	mRNA	1.51	0.421769
IL22	NM_001194724.1:315	Endogenous	mRNA	1
IL22RA2	XM_001099782.2:822	Endogenous	mRNA	1
IL23A	NM_001194669.1:400	Endogenous	mRNA	1
IL23R	XM_001093896.2:1080	Endogenous	mRNA	1
IL26	XM_001117154.2:65	Endogenous	mRNA	1
IL27	XM_001097165.2:172	Endogenous	mRNA	1
IL28A	XM_005589169.1:58	Endogenous	mRNA	1
IL28B	XM_001086865.1:160	Endogenous	mRNA	1
IL29	XM_001085768.2:255	Endogenous	mRNA	1
IL2RA	NM_001032917.1:652	Endogenous	mRNA	1
IL2RB	XM_001085792.2:202	Endogenous	mRNA	1.14	0.649806
IL2RG	NM_001035529.1:645	Endogenous	mRNA	1.38	0.0810089
IL3	NM_001101734.1:75	Endogenous	mRNA	1
IL33	XM_005581767.2:102	Endogenous	mRNA	1
IL4	NM_001032904.1:217	Endogenous	mRNA	1
IL4R	XM_001093763.2:655	Endogenous	mRNA	-1.17	0.715585
IL5	XM_005557730.1:753	Endogenous	mRNA	1
IL5RA	XM_005547648.1:769	Endogenous	mRNA	1
IL6	NM_001042733.1:139	Endogenous	mRNA	1
IL6R	XM_005541663.1:1684	Endogenous	mRNA	2.28	0.218834
IL6ST	XM_005556924.1:2096	Endogenous	mRNA	1.68	0.328662
IL7	XM_005563593.1:654	Endogenous	mRNA	1.68	0.209823
IL7R	NM_001284908.1:522	Endogenous	mRNA	1.01	0.97761
IL8	NM_001032965.1:125	Endogenous	mRNA	-1.28	0.698993
IL9	XM_001110897.2:308	Endogenous	mRNA	1
ILF3	XM_001102411.2:495	Endogenous	mRNA	1.35	0.132754
IRAK1	XM_002806456.1:553	Endogenous	mRNA	1.52	0.340826
IRAK2	XM_001090790.2:595	Endogenous	mRNA	-1.46	0.485215
IRAK3	XM_001117080.2:1610	Endogenous	mRNA	1.16	0.514468
IRAK4	NM_001136101.1:810	Endogenous	mRNA	-1.3	0.141698
IRF1	XM_001104048.1:179	Endogenous	mRNA	1.09	0.686017
IRF3	NM_001135797.1:290	Endogenous	mRNA	1.26	0.182476
IRF4	XM_005554181.1:1367	Endogenous	mRNA	-1.06	0.790521
IRF5	XM_005550729.1:1158	Endogenous	mRNA	1.18	0.590589
IRF7	NM_001136100.1:1398	Endogenous	mRNA	2.06	0.0492402
IRF8	XM_005592710.1:1266	Endogenous	mRNA	2.73	0.193238
IRGC	XM_005589461.2:1059	Endogenous	mRNA	1
IRGM	XM_005558886.1:640	Endogenous	mRNA	1
ISG20	XM_005560453.2:437	Endogenous	mRNA	-1.15	0.25342
ITGA2B	XM_001114526.2:795	Endogenous	mRNA	1
ITGA4	XM_001100929.2:2035	Endogenous	mRNA	1.34	0.326754
ITGA5	XM_001110116.2:2435	Endogenous	mRNA	1.07	0.724501
ITGA6	XM_001086200.2:605	Endogenous	mRNA	1.06	0.907901
ITGAE	XM_005583162.1:2510	Endogenous	mRNA	1
ITGAL	XM_001100800.2:1305	Endogenous	mRNA	1.88	0.221202
ITGAM	XM_005591740.1:1671	Endogenous	mRNA	1.79	0.340323
ITGAX	XM_005591741.1:2025	Endogenous	mRNA	1.89	0.143885
ITGB1	XM_002805609.1:1430	Endogenous	mRNA	1.35	0.209358
ITGB2	XM_005548517.1:853	Endogenous	mRNA	1.87	0.0822516
ITLN1	XM_005541233.1:716	Endogenous	mRNA	-1.08	0.695778
ITLN2	XM_005545159.1:713	Endogenous	mRNA	1
JAK1	XM_005543157.1:1294	Endogenous	mRNA	1.43	0.169891
JAK2	XM_005581792.1:3097	Endogenous	mRNA	1.38	0.214207
JAK3	XM_001115037.2:2516	Endogenous	mRNA	-1.22	0.643652
JUN	XM_005543232.1:1008	Endogenous	mRNA	1.37	0.335687
KCNJ2	XM_005584811.1:1400	Endogenous	mRNA	1
KEAP1	XM_001105867.2:605	Endogenous	mRNA	1
KIR2DL4	XM_005595312.1:195	Endogenous	mRNA	1
KIR3DL1	NM_001193463.1:758	Endogenous	mRNA	1.15	0.202865
KIR3DL2	XM_005595311.1:1444	Endogenous	mRNA	1.65	0.262533
KIR3DL3	XM_005590338.1:878	Endogenous	mRNA	1.14	0.42265
KIR3DS1	XM_005595313.1:851	Endogenous	mRNA	1.38	0.444401
KIT	XM_005555273.1:1317	Endogenous	mRNA	1
KLRB1	XM_005570085.1:377	Endogenous	mRNA	3.15	0.0889426
KLRC1	NM_001284177.1:95	Endogenous	mRNA	1.68	0.0903724
KLRC2	XM_005596017.1:1024	Endogenous	mRNA	-1.95	0.0699917
KLRC3	XM_005595216.1:692	Endogenous	mRNA	1.84	0.0706699
KLRD1	NM_001032828.1:365	Endogenous	mRNA	2.48	0.191062
KLRF1	NM_001285324.1:514	Endogenous	mRNA	1.81	0.142259
KLRF2	XM_005570092.1:616	Endogenous	mRNA	1.04	0.743135
KLRG1	XM_005570060.1:673	Endogenous	mRNA	1.41	0.472151
KLRG2	XM_005550917.1:784	Endogenous	mRNA	1
KLRK1	NM_001283284.1:374	Endogenous	mRNA	2.23	0.034024
KNG1	XM_001101685.2:428	Endogenous	mRNA	1
LAG3	XM_005569954.1:1283	Endogenous	mRNA	1
LAIR1	XM_005590317.1:341	Endogenous	mRNA	1.87	0.19653
LAIR2	XM_005590334.1:128	Endogenous	mRNA	1
LAMP3	XM_005546488.1:987	Endogenous	mRNA	1
LCK	XM_002802327.1:263	Endogenous	mRNA	1.78	0.0173152
LCP2	XM_005558492.1:895	Endogenous	mRNA	1.23	0.318879
LEF1	XM_005555635.1:1612	Endogenous	mRNA	-1.36	0.416445
LGALS3	XM_005561313.1:642	Endogenous	mRNA	2.46	0.211589
LIF	XM_005567631.1:2704	Endogenous	mRNA	1
LILRA1	NM_001040670.1:2367	Endogenous	mRNA	-1.17	0.583033
LILRA2	XM_005596068.1:724	Endogenous	mRNA	4.83	0.0935202
LILRA3	NM_001040675.1:230	Endogenous	mRNA	1.08	0.769405
LILRA4	XM_005590289.1:685	Endogenous	mRNA	1.43	0.27122
LILRA5	XM_005590290.1:1094	Endogenous	mRNA	-1.03	0.94719
LILRA6	NM_001040674.1:714	Endogenous	mRNA	-1.18	0.42265
LILRB1	NM_001040672.1:52	Endogenous	mRNA	1.9	0.230923
LILRB2	XM_015441717.1:2837	Endogenous	mRNA	1.5	0.190426
LILRB3	XM_015125531.1:652	Endogenous	mRNA	1.02	0.42265
LILRB4	NM_001040676.1:635	Endogenous	mRNA	1
LILRB5	XM_001083886.2:415	Endogenous	mRNA	-1.07	0.42265
LIMK1	XM_005595495.1:2173	Endogenous	mRNA	1.27	0.0524128
LITAF	XM_005591267.1:620	Endogenous	mRNA	1.64	0.386566
LTA	NM_001047148.1:275	Endogenous	mRNA	1
LTB	NM_001047150.1:222	Endogenous	mRNA	-1.18	0.499734
LTB4R	XM_001114016.2:262	Endogenous	mRNA	1
LTB4R2	XM_001113942.2:1007	Endogenous	mRNA	1
LTBR	XM_005569894.1:729	Endogenous	mRNA	-1.07	0.42265
LTF	XM_005546908.1:1534	Endogenous	mRNA	1.18	0.829729
LTK	XM_005559246.1:1048	Endogenous	mRNA	1
LY96	NM_001130432.1:327	Endogenous	mRNA	1
MAF	XM_005592863.1:782	Endogenous	mRNA	-1.3	0.303508
MAFF	XM_005567311.1:1380	Endogenous	mRNA	-1.23	0.552623
MAFG	XM_005585281.1:3773	Endogenous	mRNA	-1.15	0.546867
MAFK	XM_005548989.1:2309	Endogenous	mRNA	1
MALT1	XM_005586570.1:1344	Endogenous	mRNA	1.29	0.1777
MAP2K1	XM_005559865.1:912	Endogenous	mRNA	1.98	0.260307
MAP2K4	XM_001114292.2:385	Endogenous	mRNA	1.68	0.393245
MAP2K6	NM_001261706.1:1132	Endogenous	mRNA	-1.38	0.29516
MAP3K1	XM_002804368.1:3465	Endogenous	mRNA	1.81	0.186645
MAP3K5	XM_002803926.1:1885	Endogenous	mRNA	1.26	0.103014
MAP3K7	XM_005552337.1:1242	Endogenous	mRNA	1.12	0.42265
MAP3K9	XM_005561663.1:1933	Endogenous	mRNA	1
MAP4K1	XM_001082963.2:300	Endogenous	mRNA	1.52	0.0762663
MAP4K2	XM_005595670.1:976	Endogenous	mRNA	-1.59	0.134707
MAP4K4	XM_005575143.1:2011	Endogenous	mRNA	-1.09	0.58909
MAPK1	XM_001089600.1:1210	Endogenous	mRNA	1.2	0.0472643
MAPK11	XM_001112524.2:993	Endogenous	mRNA	1
MAPK14	XM_001112423.2:595	Endogenous	mRNA	1.62	0.395471
MAPK3	XM_002802443.1:1010	Endogenous	mRNA	1.17	0.414494
MAPK8	XM_005565179.1:2612	Endogenous	mRNA	1.01	0.973285
MAPKAPK2	XM_005540646.1:856	Endogenous	mRNA	-1.27	0.236976
MAPKAPK5	XM_001102910.2:1015	Endogenous	mRNA	1.4	0.30499
MARCO	XM_001083118.2:540	Endogenous	mRNA	1
MASP1	XM_005545446.1:1348	Endogenous	mRNA	1
MASP2	XM_001118815.2:1355	Endogenous	mRNA	1
MAVS	XM_005568426.2:1406	Endogenous	mRNA	1
MAX	NM_001285216.1:181	Endogenous	mRNA	1.35	0.124811
MBL2	NM_001105535.1:420	Endogenous	mRNA	1
MBP	XM_001098960.2:707	Endogenous	mRNA	-1.28	0.42265
MCL1	NM_001266501.2:955	Endogenous	mRNA	1.14	0.596243
MEF2A	XM_005560599.1:2185	Endogenous	mRNA	1.9	0.299109
MEF2BNB	XM_005588524.1:344	Endogenous	mRNA	1
MEF2C	XM_001086519.1:1210	Endogenous	mRNA	1.65	0.2704
MEF2D	XM_005541443.1:2469	Endogenous	mRNA	-1.35	0.300846
MIF	NM_001283697.1:60	Endogenous	mRNA	1.38	0.171052
MKNK1	XM_005543476.1:848	Endogenous	mRNA	1.74	0.137136
MME	XM_001105564.1:1261	Endogenous	mRNA	1
MMP3	XM_001098400.2:935	Endogenous	mRNA	1
MMP9	XM_001104871.2:1515	Endogenous	mRNA	-1.57	0.426078
MPPED1	NM_001283221.1:152	Endogenous	mRNA	1
MR1	NM_001284968.1:765	Endogenous	mRNA	1
MRC1	XM_005564743.1:1361	Endogenous	mRNA	1
MS4A1	XM_005577709.1:708	Endogenous	mRNA	1.92	0.158023
MS4A2	XM_005577736.1:657	Endogenous	mRNA	1
MSR1	XM_001097884.2:1125	Endogenous	mRNA	1
MUC1	XM_001115634.2:1922	Endogenous	mRNA	1
MX1	NM_001079693.1:1034	Endogenous	mRNA	1.69	0.193026
MX2	XM_005548647.1:1483	Endogenous	mRNA	1.25	0.485065
MYC	NM_001142873.1:1200	Endogenous	mRNA	-1.08	0.654334
MYD88	NM_001130681.1:602	Endogenous	mRNA	2.18	0.268972
MYL2	XM_005572261.1:392	Endogenous	mRNA	1
NCAM1	XM_005579655.1:1488	Endogenous	mRNA	1	0.988089
NCF4	XM_005567397.1:536	Endogenous	mRNA	-1.04	0.840888
NCR1	XM_005590349.1:1188	Endogenous	mRNA	1.12	0.713659
NEFL	XM_005562862.1:2367	Endogenous	mRNA	-1.14	0.42265
NFATC1	XM_001087929.2:296	Endogenous	mRNA	-1.05	0.812511
NFATC2	XM_005569356.1:2090	Endogenous	mRNA	1.28	0.0614342
NFATC3	XM_005592343.1:1271	Endogenous	mRNA	1.57	0.0690932
NFATC4	XM_005560983.1:2046	Endogenous	mRNA	1
NFE2L2	XM_005573572.1:709	Endogenous	mRNA	-1.06	0.698199
NFIL3	XM_001101854.1:430	Endogenous	mRNA	1.22	0.47285
NFKB1	XM_005555555.1:1074	Endogenous	mRNA	-1.28	0.257982
NFKB2	XM_001104566.2:905	Endogenous	mRNA	-1.45	0.151248
NFKBIA	NM_001284932.1:606	Endogenous	mRNA	-1.29	0.0313203
NFKBIZ	XM_005548255.1:2861	Endogenous	mRNA	-1.03	0.88864
NLRP3	XM_005539576.1:2196	Endogenous	mRNA	1.33	0.225098
NOD1	XM_005549884.1:2719	Endogenous	mRNA	1.77	0.174502
NOD2	XM_005591903.1:1212	Endogenous	mRNA	-1.01	0.944662
NOS2	XM_005583198.1:1803	Endogenous	mRNA	1
NOTCH1	XM_001116824.1:174	Endogenous	mRNA	1.17	0.753678
NOTCH2	XM_001114248.2:1870	Endogenous	mRNA	1.15	0.448704
NOX1	XM_001090025.2:455	Endogenous	mRNA	1.33	0.302454
NR3C1	XM_005558115.1:1376	Endogenous	mRNA	1.22	0.23583
NT5E	XM_005552431.1:1673	Endogenous	mRNA	1
NUP107	XM_005571495.1:1272	Endogenous	mRNA	1.3	0.480081
OAS1	NM_001083949.1:731	Endogenous	mRNA	1.32	0.191983
OAS2	XM_005572308.1:515	Endogenous	mRNA	1.32	0.276197
OAS3	XM_005572307.1:2923	Endogenous	mRNA	-1.52	0.128448
OASL	XM_005572424.1:1339	Endogenous	mRNA	-1.04	0.840932
OXER1	XM_005576013.1:2233	Endogenous	mRNA	1
PAX5	XM_005581286.1:699	Endogenous	mRNA	-1.16	0.706537
PDCD1	NM_001114358.1:201	Endogenous	mRNA	1.1	0.790667
PDCD1LG2	NM_001083599.1:760	Endogenous	mRNA	1.07	0.703953
PDCD2	XM_005551355.1:362	Endogenous	mRNA	-1.21	0.42265
PDGFA	XM_005548950.1:415	Endogenous	mRNA	1
PDGFB	XM_005567244.1:2051	Endogenous	mRNA	-1.06	0.896655
PDGFRB	XM_005558242.1:2141	Endogenous	mRNA	1.71	0.164743
PECAM1	XM_005584700.1:1356	Endogenous	mRNA	2.4	0.370365
PIGR	XM_001083307.2:2166	Endogenous	mRNA	1
PIK3C2G	XM_002807975.1:2245	Endogenous	mRNA	1
PLA2G2A	XM_005544567.1:484	Endogenous	mRNA	1
PLA2G2E	XM_001094364.1:366	Endogenous	mRNA	1
PLA2G4A	XM_005540257.1:711	Endogenous	mRNA	1
PLA2G6	XM_002798388.1:2066	Endogenous	mRNA	1
PLAU	XM_005565444.1:1078	Endogenous	mRNA	1
PLAUR	XM_001106634.2:532	Endogenous	mRNA	-1.19	0.427557
PLCB1	XM_001116017.1:715	Endogenous	mRNA	-1.12	0.777931
PMCH	XM_005572033.1:578	Endogenous	mRNA	1
PML	NM_001042434.1:441	Endogenous	mRNA	-1.35	0.406427
POU2F2	XM_002808195.1:1136	Endogenous	mRNA	1.76	0.0447007
PPARG	NM_001032860.1:980	Endogenous	mRNA	1
PPP1R12B	XM_001106168.2:540	Endogenous	mRNA	-1.3	0.494551
PRDM1	XM_001087708.2:775	Endogenous	mRNA	1.78	0.348271
PRF1	XM_005565623.1:1621	Endogenous	mRNA	1.84	0.101035
PRG2	XM_005577863.1:437	Endogenous	mRNA	1
PRKCA	XM_005584740.1:2902	Endogenous	mRNA	1.14	0.552792
PRKCB	XM_001095880.2:1530	Endogenous	mRNA	1.03	0.836487
PRKCD	XM_001083320.1:1715	Endogenous	mRNA	1.53	0.4729
PSMB10	XM_005592304.1:741	Endogenous	mRNA	1.2	0.152105
PSMB5	NM_001260845.1:646	Endogenous	mRNA	-1.06	0.752037
PSMB7	XM_001083368.2:380	Endogenous	mRNA	1.16	0.391682
PSMB8	XM_005553359.1:807	Endogenous	mRNA	1.49	0.229405
PSMB9	NM_001283167.1:407	Endogenous	mRNA	2.09	0.120057
PSMC2	XM_005550431.1:982	Endogenous	mRNA	-1.06	0.64889
PSMD7	XM_001102147.2:170	Endogenous	mRNA	1.27	0.120765
PTAFR	XM_005544241.1:1072	Endogenous	mRNA	1.13	0.744529
PTGDR2	XM_005577702.1:802	Endogenous	mRNA	1
PTGER1	XM_005588249.1:1024	Endogenous	mRNA	1
PTGER2	XM_005561261.1:1979	Endogenous	mRNA	-1.09	0.665332
PTGER3	XM_005543034.1:514	Endogenous	mRNA	1
PTGER4	XM_005556783.1:2355	Endogenous	mRNA	-1.04	0.864718
PTGFR	XM_005542941.1:1071	Endogenous	mRNA	1.19	0.42265
PTGIR	XM_005589661.1:920	Endogenous	mRNA	1.03	0.833006
PTGS1	XM_005580874.1:1122	Endogenous	mRNA	1
PTGS2	XM_001107538.2:1343	Endogenous	mRNA	-2.7	0.235766
PTK2	XM_001093060.2:843	Endogenous	mRNA	2.64	0.149612
PTPN2	XM_005587248.1:320	Endogenous	mRNA	1.19	0.194536
PTPN22	XM_005542274.1:2386	Endogenous	mRNA	1.91	0.121723
PTPN6	XM_005569995.1:662	Endogenous	mRNA	1.92	0.0996219
PTPRC	XM_005540333.1:1225	Endogenous	mRNA	1.61	0.112299
PYCARD	XM_005591734.1:888	Endogenous	mRNA	2.94	0.231763
RAC1	NM_001283802.1:1072	Endogenous	mRNA	1.52	0.224856
RAF1	XM_005547856.1:2271	Endogenous	mRNA	-1.07	0.544221
RAG1	XM_001084631.2:2180	Endogenous	mRNA	1
RAG2	XM_005578160.1:851	Endogenous	mRNA	1
RAPGEF2	XM_001093090.2:3725	Endogenous	mRNA	-1.16	0.42265
RARRES3	XM_001118373.2:324	Endogenous	mRNA	-1.01	0.947855
RELA	XM_005577248.1:1689	Endogenous	mRNA	1.01	0.954079
RELB	XM_001104559.2:724	Endogenous	mRNA	-1.18	0.399694
REPS1	XM_005551982.1:1536	Endogenous	mRNA	1.18	0.180399
RHOA	XM_001094831.2:315	Endogenous	mRNA	1.58	0.127577
RIPK1	XM_005554158.1:1545	Endogenous	mRNA	1.12	0.573048
RIPK2	XM_005563661.1:895	Endogenous	mRNA	1.06	0.910735
RNASEL	XM_005540173.2:2022	Endogenous	mRNA	1.13	0.114743
ROCK2	XM_005576551.1:4211	Endogenous	mRNA	1.65	0.230282
RORC	XM_002801778.1:1471	Endogenous	mRNA	1
RPS6KA5	XM_001088246.2:1243	Endogenous	mRNA	1.52	0.0513394
RRAD	XM_005592186.1:461	Endogenous	mRNA	-1.16	0.42265
RUNX1	XM_005548734.1:611	Endogenous	mRNA	1.12	0.421285
S100A8	XM_005541787.1:236	Endogenous	mRNA	1.32	0.572388
S100A9	XM_005541789.1:223	Endogenous	mRNA	1.43	0.685289
S1PR1	XM_005542570.1:1899	Endogenous	mRNA	1.02	0.910481
SELE	XM_005539941.1:1616	Endogenous	mRNA	1
SELL	XM_005539939.1:626	Endogenous	mRNA	1.41	0.0291343
SELPLG	XM_005572152.1:1151	Endogenous	mRNA	2.45	0.0882349
SERPING1	XM_001092271.2:1235	Endogenous	mRNA	1
SH2D1A	NM_001032837.1:135	Endogenous	mRNA	-1.2	0.54582
SHC1	XM_005541642.1:2414	Endogenous	mRNA	1.09	0.58251
SIGIRR	XM_005576724.1:1856	Endogenous	mRNA	-1.18	0.700411
SIGLEC1	XM_005568446.2:2406	Endogenous	mRNA	1
SIRPA	XM_015457667.1:1451	Endogenous	mRNA	1.68	0.30225
SKI	XM_001086434.1:222	Endogenous	mRNA	-1.48	0.418965
SLAMF1	XM_001117605.2:526	Endogenous	mRNA	1.39	0.297167
SLAMF6	XM_005541247.1:658	Endogenous	mRNA	-1.05	0.854143
SLAMF7	XM_001117618.2:1032	Endogenous	mRNA	2.33	0.15595
SLC2A1	XM_005543699.1:2110	Endogenous	mRNA	-1.65	0.0937666
SMAD2	XM_005586756.1:1085	Endogenous	mRNA	1.19	0.475902
SMAD3	XM_005559876.1:1523	Endogenous	mRNA	-1.29	0.247373
SMAD5	XM_005557849.1:212	Endogenous	mRNA	-1.12	0.661619
SMAD7	XM_005586745.1:1886	Endogenous	mRNA	-1.16	0.542842
SMPD3	XM_005592346.1:1643	Endogenous	mRNA	1
SOCS1	XM_005591262.1:760	Endogenous	mRNA	1.2	0.518762
SOCS3	NM_001194326.1:599	Endogenous	mRNA	1.07	0.883414
SPP1	XM_001093307.2:100	Endogenous	mRNA	1
SRC	XM_005568964.1:1080	Endogenous	mRNA	-1.36	0.523084
STAT1	NM_001261614.1:1598	Endogenous	mRNA	1.36	0.0855919
STAT2	XM_001115072.2:2435	Endogenous	mRNA	1.88	0.148288
STAT3	XM_005584241.1:1000	Endogenous	mRNA	1.15	0.295011
STAT4	XM_001082561.2:2220	Endogenous	mRNA	1.51	0.221379
STAT5A	XM_001109557.2:2414	Endogenous	mRNA	1.01	0.956144
STAT5B	XM_001109317.2:255	Endogenous	mRNA	1.35	0.102617
STAT6	XM_005571286.1:1881	Endogenous	mRNA	1.6	0.151841
SYK	XM_005582224.1:1575	Endogenous	mRNA	2	0.240069
SYT17	XM_005591356.1:1387	Endogenous	mRNA	1
TAGAP	XM_005551523.1:931	Endogenous	mRNA	-1.05	0.810579
TAL1	XM_005543455.1:3194	Endogenous	mRNA	1
TAP1	XM_005553361.1:970	Endogenous	mRNA	1.2	0.252911
TAP2	XM_002803985.1:555	Endogenous	mRNA	-1.12	0.632965
TAPBP	XM_005553311.1:1042	Endogenous	mRNA	1.43	0.117809
TARP	XM_015133689.1:350	Endogenous	mRNA	1.74	0.0598577
TBK1	XM_001116924.2:1385	Endogenous	mRNA	-1.01	0.925971
TBX21	XM_005583510.1:744	Endogenous	mRNA	2.38	0.100303
TBXA2R	XM_005587515.1:443	Endogenous	mRNA	1
TCF4	XM_005586613.1:2123	Endogenous	mRNA	1.82	0.306355
TCF7	XM_005595987.1:820	Endogenous	mRNA	-1.26	0.675231
TFRC	XM_005545258.1:2141	Endogenous	mRNA	1.52	0.139052
TGFB1	XM_005589339.1:1170	Endogenous	mRNA	1.34	0.0097925
TGFB2	XM_005540874.1:1913	Endogenous	mRNA	1
TGFB3	XM_005561843.1:1701	Endogenous	mRNA	1
TGFBI	XM_005557841.1:1261	Endogenous	mRNA	1.34	0.625032
TGFBR1	XM_001112590.2:281	Endogenous	mRNA	1.11	0.270332
TGFBR2	XM_005545564.1:1761	Endogenous	mRNA	-1.18	0.535748
THBS1	XM_001093770.2:2670	Endogenous	mRNA	1.06	0.945793
THY1	XM_005579921.1:490	Endogenous	mRNA	2.18	0.154908
TICAM1	NM_001287328.1:1134	Endogenous	mRNA	1
TIGIT	XM_005548101.1:411	Endogenous	mRNA	1.37	0.273183
TIRAP	NM_001130435.1:155	Endogenous	mRNA	-1.36	0.247423
TLR1	NM_001130424.1:487	Endogenous	mRNA	1.21	0.615882
TLR2	NM_001130425.1:40	Endogenous	mRNA	1.2	0.64636
TLR3	NM_001036685.1:1641	Endogenous	mRNA	1.18	0.215313
TLR4	NM_001037092.1:2100	Endogenous	mRNA	-1.31	0.554722
TLR5	NM_001130429.1:2215	Endogenous	mRNA	-1.02	0.42265
TLR6	NM_001130430.1:123	Endogenous	mRNA	1.38	0.364584
TLR7	NM_001130426.1:55	Endogenous	mRNA	1.22	0.332502
TLR8	NM_001130427.1:120	Endogenous	mRNA	1.19	0.669637
TLR9	NM_001130431.1:839	Endogenous	mRNA	1.78	0.106715
TMEM173	XM_005557935.1:904	Endogenous	mRNA	1.55	0.309251
TNF	NM_001047149.1:195	Endogenous	mRNA	-1.16	0.421282
TNFAIP3	NM_001283816.1:1043	Endogenous	mRNA	-1.77	0.119077
TNFAIP6	XM_001083111.2:166	Endogenous	mRNA	1
TNFRSF11A	XM_005586643.1:1136	Endogenous	mRNA	1
TNFRSF13B	XM_005582995.1:465	Endogenous	mRNA	1.32	0.402358
TNFRSF13C	XM_001101623.2:356	Endogenous	mRNA	-1.49	0.167792
TNFRSF14	NM_001043357.1:107	Endogenous	mRNA	-1.67	0.204173
TNFRSF17	XM_001106826.2:204	Endogenous	mRNA	1.48	0.307721
TNFRSF18	XM_005545123.2:503	Endogenous	mRNA	-1.04	0.849222
TNFRSF1B	XM_001105753.2:840	Endogenous	mRNA	1.05	0.88116
TNFRSF4	XM_005545122.1:233	Endogenous	mRNA	-1.14	0.42265
TNFRSF8	XM_001118873.2:1412	Endogenous	mRNA	1
TNFRSF9	XM_001096166.2:295	Endogenous	mRNA	1
TNFSF10	NM_001266034.1:115	Endogenous	mRNA	1.14	0.349786
TNFSF11	XM_005585744.1:621	Endogenous	mRNA	1
TNFSF12	NM_001205135.1:280	Endogenous	mRNA	1.64	0.246417
TNFSF13	XM_005582760.2:625	Endogenous	mRNA	1.3	0.630471
TNFSF13B	XM_005586224.1:906	Endogenous	mRNA	1.74	0.452925
TNFSF14	XM_015122635.1:389	Endogenous	mRNA	1
TNFSF15	NM_001194132.1:495	Endogenous	mRNA	1
TNFSF18	XM_005540011.2:1189	Endogenous	mRNA	1
TNFSF4	XM_005540021.1:1004	Endogenous	mRNA	1.11	0.42265
TNFSF8	XM_005580959.1:769	Endogenous	mRNA	1.66	0.252776
TOLLIP	XM_005576837.1:609	Endogenous	mRNA	-1.24	0.598557
TP53	XM_005582787.1:1006	Endogenous	mRNA	1.15	0.321747
TPSAB1	XM_005590832.2:868	Endogenous	mRNA	1
TRADD	XM_005592202.1:494	Endogenous	mRNA	1.67	0.330065
TRAF1	XM_001095862.2:983	Endogenous	mRNA	1.01	0.978893
TRAF2	XM_005580376.1:1555	Endogenous	mRNA	1.46	0.159559
TRAF3	XM_005562258.1:431	Endogenous	mRNA	1.4	0.171704
TRAF4	XM_001107048.2:1637	Endogenous	mRNA	-1.07	0.770118
TRAF5	XM_005540752.1:1091	Endogenous	mRNA	1.54	0.116961
TRAF6	XM_005578173.1:1458	Endogenous	mRNA	1.02	0.933682
TREM2	XM_005553065.1:581	Endogenous	mRNA	1
TSLP	XM_005557498.1:1733	Endogenous	mRNA	1
TWIST2	XM_005574801.1:123	Endogenous	mRNA	1
TYK2	XM_001101130.2:2645	Endogenous	mRNA	1.03	0.856345
TYROBP	XM_005588917.1:524	Endogenous	mRNA	2.56	0.150323
UBE2L3	NM_001193593.1:178	Endogenous	mRNA	1.22	0.375811
USP9Y	XM_005593318.1:2450	Endogenous	mRNA	1.11	0.357791
VCAM1	XM_005542580.1:955	Endogenous	mRNA	1
VTN	XM_005583219.1:1001	Endogenous	mRNA	1
XBP1	NM_001190861.1:576	Endogenous	mRNA	1.57	0.228746
XCL1	NM_001032947.1:18	Endogenous	mRNA	2.78	0.0101271
XCR1	XM_001114260.1:745	Endogenous	mRNA	1.13	0.465223
ZAP70	XM_005575029.1:1045	Endogenous	mRNA	1.15	0.777012
ZBTB16	XM_005579695.1:1968	Endogenous	mRNA	1
ZEB1	XM_005564912.2:2675	Endogenous	mRNA	-1	0.997511
ZNF205	XM_005591044.1:604	Endogenous	mRNA	1
ABCF1	XM_005553641.1:1966	Housekeeping	mRNA	1.93	0.323203
ALAS1	XM_005547319.2:851	Housekeeping	mRNA	1.35	0.352548
DDX50	XM_005565684.2:1318	Housekeeping	mRNA	1.19	0.0829582
ERCC3	NM_001287632.1:908	Housekeeping	mRNA	1.12	0.128678
G6PD	XM_005595008.1:1551	Housekeeping	mRNA	-1.02	0.955788
GUSB	XM_015447246.1:879	Housekeeping	mRNA	-1.2	0.0886203
HDAC3	XM_015452048.1:403	Housekeeping	mRNA	1.26	0.0212624
HPRT1	NM_001283594.1:533	Housekeeping	mRNA	1.66	0.2277
OAZ1	NM_001134900.1:345	Housekeeping	mRNA	1.92	0.239065
POLR2A	XM_001118060.2:2605	Housekeeping	mRNA	1	0.973955
PPBP	XM_005555081.1:272	Housekeeping	mRNA	-1.01	0.985047
PPIA	NM_001032809.1:108	Housekeeping	mRNA	1.57	0.0961497
SDHA	XM_001094170.2:911	Housekeeping	mRNA	3.06	0.169424
TBP	NM_001284983.1:738	Housekeeping	mRNA	-1.19	0.56226
TRIM39	NM_001319626.1:1026	Housekeeping	mRNA	-1.26	0.541719
TUBB	XM_005553615.2:2019	Housekeeping	mRNA	1.24	0.399521
UBB	XM_015437369.1:1030	Housekeeping	mRNA	1.97	0.00657363

## Sheet: 4 DPI PBMC
Probe Name	NS Probe ID	Class Name	Analyte Type	CHIKV 181/25 vs. Mock	P value of: CHIKV 181/25 vs. Mock	EILV/CHIKV vs. Mock	P value of: EILV/CHIKV vs. Mock	EILV/CHIKV vs. CHIKV 181/25	P value of: EILV/CHIKV vs. CHIKV 181/25
ABCB1	NM_001032887.1:290	Endogenous	mRNA	1.3	0.18968	2.11	0.251947	1.62	0.414889
ABL1	XM_005580623.1:1470	Endogenous	mRNA	1.46	0.497725	1.18	0.779709	-1.24	0.627281
ADA	XM_001109908.2:1305	Endogenous	mRNA	-1.04	0.863174	-1.16	0.395348	-1.12	0.586135
AGER	NM_001205117.1:232	Endogenous	mRNA	1.25	0.338343	1.09	0.42265	-1.15	0.527222
AHR	XM_005550046.1:1361	Endogenous	mRNA	1.45	0.207123	1.12	0.792434	-1.29	0.553478
AICDA	XM_005570042.1:942	Endogenous	mRNA	-1	0.989684	1.13	0.761953	1.13	0.742105
AIRE	XM_001103602.2:288	Endogenous	mRNA	1		1		1
AKT3	XM_005539655.1:300	Endogenous	mRNA	1.9	0.0658779	2.09	0.0324892	1.1	0.707159
ALOX12	XM_001104192.2:1410	Endogenous	mRNA	1		1		1
ALOX15	XM_001094627.2:1345	Endogenous	mRNA	1		1		1
ALOX5	XM_005565109.1:700	Endogenous	mRNA	1.33	0.213176	1		-1.33	0.213176
ANP32B	XM_005581222.1:1225	Endogenous	mRNA	1.46	0.0443838	1.65	0.0588465	1.13	0.527434
APOE	XM_005589553.1:498	Endogenous	mRNA	1		1		1
APP	XM_002803170.1:1684	Endogenous	mRNA	1.06	0.864059	1.12	0.730143	1.06	0.776623
AREG	XM_001101978.2:405	Endogenous	mRNA	1.29	0.197246	1		-1.29	0.197246
ARG1	XM_005551843.2:1022	Endogenous	mRNA	1		1		1
ARG2	NM_001261253.1:529	Endogenous	mRNA	-1.76	0.209696	-1.76	0.209696	1
ARHGDIB	XM_005570240.1:356	Endogenous	mRNA	1.26	0.163398	1.35	0.15321	1.07	0.693405
ATF2	XM_005573535.1:1606	Endogenous	mRNA	1.33	0.203976	1.4	0.0741434	1.06	0.788478
ATG10	XM_001111368.2:405	Endogenous	mRNA	1.13	0.797185	1.12	0.805888	-1	0.981975
ATG12	XR_010348.2:619	Endogenous	mRNA	-1.03	0.834548	1	0.974714	1.04	0.848367
ATG16L1	XM_005574649.1:1754	Endogenous	mRNA	1.85	0.142987	1.79	0.184837	-1.03	0.94457
ATG5	XM_005552246.1:766	Endogenous	mRNA	-1.05	0.664748	1.05	0.62773	1.1	0.241623
ATG7	NM_001265972.1:136	Endogenous	mRNA	-1.28	0.19279	-1.39	0.189277	-1.09	0.685435
ATM	XM_002799779.1:7160	Endogenous	mRNA	1.18	0.599881	1.87	0.161751	1.59	0.205088
B2M	NM_001047137.1:25	Endogenous	mRNA	-1.19	0.132824	-1.25	0.205269	-1.05	0.73494
B3GAT1	XM_005580225.1:1057	Endogenous	mRNA	1		1		1
BAD	XM_005577426.2:425	Endogenous	mRNA	1		1		1
BATF	XM_005561820.1:826	Endogenous	mRNA	-1.54	0.287426	-1.48	0.401705	1.04	0.938682
BATF3	XM_005540791.1:296	Endogenous	mRNA	1.66	0.178848	-1.42	0.523007	-2.36	0.188314
BAX	XM_005589832.1:340	Endogenous	mRNA	1.1	0.452263	1.09	0.465123	-1	0.927863
BCAP31	XM_005594916.1:648	Endogenous	mRNA	-1.01	0.885083	-1.01	0.959137	1.01	0.963775
BCL10	XM_005542846.1:722	Endogenous	mRNA	1.43	0.214321	1.38	0.245098	-1.03	0.772345
BCL2	XM_005586524.1:612	Endogenous	mRNA	1.22	0.41824	1.58	0.15997	1.3	0.412692
BCL2L1	XM_005568633.1:727	Endogenous	mRNA	1.04	0.669889	1.22	0.123628	1.17	0.145319
BCL2L11	XM_005575254.1:1742	Endogenous	mRNA	1.05	0.6511	1.06	0.571445	1	0.990555
BCL3	XM_001109319.2:329	Endogenous	mRNA	-1.35	0.396937	-1.11	0.767698	1.21	0.532533
BCL6	XM_005545439.1:791	Endogenous	mRNA	1.06	0.733257	-1.71	0.0827198	-1.82	0.0648187
BID	XM_002798280.1:1164	Endogenous	mRNA	1.07	0.512078	-1.04	0.760634	-1.11	0.259917
BIRC2	XM_005579457.1:1941	Endogenous	mRNA	1.07	0.810696	1.22	0.452903	1.14	0.604412
BLK	XM_005562580.1:711	Endogenous	mRNA	2.09	0.262062	1.9	0.29056	-1.1	0.812334
BLNK	XM_001100700.2:975	Endogenous	mRNA	1.83	0.103228	-1.05	0.846988	-1.92	0.0691017
BST2	NM_001161666.1:64	Endogenous	mRNA	-1.31	0.232863	-1.6	0.0782043	-1.22	0.316679
BTK	XM_002806330.1:1175	Endogenous	mRNA	1.11	0.506288	-1.09	0.591314	-1.21	0.207042
BTLA	XM_005548166.1:1134	Endogenous	mRNA	-1.08	0.794919	1.21	0.375013	1.3	0.331042
C10orf54	XM_015456211.1:333	Endogenous	mRNA	-1.19	0.71105	-1.26	0.58536	-1.06	0.837865
C14orf166	XM_005561255.1:269	Endogenous	mRNA	1.35	0.106816	1.22	0.239946	-1.11	0.413445
C1QA	XM_001101933.2:476	Endogenous	mRNA	1		1		1
C1QB	XM_005544500.1:562	Endogenous	mRNA	-1.25	0.553851	-1.36	0.42265	-1.09	0.42265
C1QBP	XM_001100940.2:544	Endogenous	mRNA	1.32	0.237597	1.19	0.592025	-1.11	0.740857
C1R	XM_005570002.1:888	Endogenous	mRNA	1		1		1
C1S	XM_005570001.1:1386	Endogenous	mRNA	1		1		1
C2	XM_005553451.1:1121	Endogenous	mRNA	-1.75	0.187417	-1.75	0.187417	1
C3	XM_001091921.2:3510	Endogenous	mRNA	1		1		1
C3AR1	XM_001113373.1:564	Endogenous	mRNA	-1.59	0.323572	-1.93	0.278285	-1.21	0.751866
C4A	XM_002805966.1:1627	Endogenous	mRNA	1		1		1
C4B	XM_005553435.1:1550	Endogenous	mRNA	-1.1	0.85764	-1.12	0.819043	-1.02	0.960156
C4BPA	XM_005540679.1:1299	Endogenous	mRNA	1		1		1
C5	XM_001095750.2:2285	Endogenous	mRNA	1		1		1
C5AR1	XM_005589697.2:1207	Endogenous	mRNA	-1.62	0.461371	-1.68	0.393714	-1.03	0.959958
C6	XM_005556795.1:1299	Endogenous	mRNA	1		1		1
C7	XM_001085533.2:555	Endogenous	mRNA	1		1		1
C8A	XM_001114403.1:1445	Endogenous	mRNA	-1.29	0.42265	-1.29	0.42265	1
C8B	XM_001114456.2:215	Endogenous	mRNA	1		1		1
C8G	XM_001117839.1:233	Endogenous	mRNA	1		1		1
C9	XM_001084671.2:595	Endogenous	mRNA	-2.62	0.0513743	-2.1	0.246825	1.25	0.706618
CAMP	NM_001033509.1:87	Endogenous	mRNA	1.11	0.834268	-1.2	0.74478	-1.33	0.468464
CARD9	XM_001095549.2:1126	Endogenous	mRNA	1.19	0.716544	-1.82	0.305476	-2.17	0.149487
CASP1	XM_001094943.2:1600	Endogenous	mRNA	-1.28	0.56195	-2.19	0.13216	-1.71	0.167376
CASP10	XM_001097804.2:1184	Endogenous	mRNA	-1.15	0.185567	1.11	0.6284	1.27	0.294873
CASP2	XM_001087704.2:405	Endogenous	mRNA	1.03	0.872075	1.32	0.00475807	1.28	0.243674
CASP3	NM_001284835.1:670	Endogenous	mRNA	1.36	0.154945	-1.09	0.406144	-1.48	0.0931503
CASP8	XM_001091080.2:375	Endogenous	mRNA	1.26	0.33252	1.49	0.202023	1.18	0.470968
CCBP2	XM_005546797.1:911	Endogenous	mRNA	1		1		1
CCL1	NM_001032849.1:166	Endogenous	mRNA	-1.89	0.183877	-1.89	0.183877	1
CCL11	NM_001032874.1:160	Endogenous	mRNA	1		1		1
CCL13	XM_001113462.2:177	Endogenous	mRNA	-1.25	0.42265	-1.25	0.42265	1
CCL15	XM_002800380.1:156	Endogenous	mRNA	1		1		1
CCL16	XM_001112513.2:87	Endogenous	mRNA	1		1		1
CCL17	XM_005592031.1:385	Endogenous	mRNA	1		1		1
CCL18	NM_001032853.1:14	Endogenous	mRNA	1		1		1
CCL19	NM_001032959.1:58	Endogenous	mRNA	1		1		1
CCL2	NM_001032821.1:187	Endogenous	mRNA	-3.13	0.030437	-3.13	0.030437	1
CCL20	NM_001032854.1:28	Endogenous	mRNA	1		1.41	0.42265	1.41	0.42265
CCL21	NM_001032855.1:97	Endogenous	mRNA	-1.09	0.787976	-1.29	0.42265	-1.18	0.42265
CCL22	XM_005592030.1:806	Endogenous	mRNA	1		1		1
CCL23	NM_001032946.1:225	Endogenous	mRNA	1		1		1
CCL24	NM_001194459.1:124	Endogenous	mRNA	-1.23	0.42265	1.13	0.774754	1.39	0.42265
CCL26	XM_001109808.2:20	Endogenous	mRNA	1		1		1
CCL3	NM_001034200.1:124	Endogenous	mRNA	-2.44	0.096831	-1.76	0.462553	1.39	0.675276
CCL4	XM_005583502.1:354	Endogenous	mRNA	-1.25	0.669989	-1.28	0.678907	-1.02	0.949685
CCL5	NM_001032850.1:170	Endogenous	mRNA	-1.19	0.773709	-1.01	0.989431	1.18	0.160021
CCL7	XM_001113381.2:78	Endogenous	mRNA	-3.15	0.0178513	-2.2	0.146745	1.43	0.42265
CCL8	NM_001032851.1:42	Endogenous	mRNA	-1.93	0.42265	-1.93	0.42265	1
CCND3	XM_005553014.1:1367	Endogenous	mRNA	-1.07	0.535214	1.18	0.517039	1.26	0.379019
CCR1	NM_001032858.1:466	Endogenous	mRNA	-2.62	0.209793	-2.93	0.136913	-1.12	0.883025
CCR10	XM_001111554.2:94	Endogenous	mRNA	1		1		1
CCR2	NM_001032806.1:40	Endogenous	mRNA	-1.15	0.647796	-1.32	0.653099	-1.15	0.808554
CCR3	NM_001047140.1:543	Endogenous	mRNA	1.27	0.674026	-1.2	0.769436	-1.53	0.389202
CCR4	XM_005545534.1:830	Endogenous	mRNA	1.06	0.801586	1.41	0.326509	1.32	0.324954
CCR5	XM_005546902.1:1188	Endogenous	mRNA	-1.69	0.121075	-1.24	0.364993	1.36	0.321879
CCR6	NM_001032935.1:85	Endogenous	mRNA	-1.01	0.976846	-1.02	0.971626	-1	0.994159
CCR7	NM_001032884.1:178	Endogenous	mRNA	-1.42	0.533557	3.24	0.166962	4.61	0.086532
CCR8	XM_001084047.2:863	Endogenous	mRNA	1		1		1
CCRL1	XM_005545781.1:1286	Endogenous	mRNA	1		1		1
CCRL2	XM_001103165.2:488	Endogenous	mRNA	-1.43	0.508623	-1.56	0.42265	-1.09	0.42265
CD14	NM_001130433.1:517	Endogenous	mRNA	-1.61	0.491154	-1.54	0.429441	1.04	0.94634
CD160	XM_005542122.1:545	Endogenous	mRNA	-1.21	0.42265	-1.21	0.42265	1
CD163	XM_001118361.2:1059	Endogenous	mRNA	-2.33	0.316289	-2.86	0.256334	-1.23	0.728406
CD164	XM_005551554.1:345	Endogenous	mRNA	1.12	0.530407	1.1	0.640821	-1.02	0.899742
CD19	XM_001103043.2:655	Endogenous	mRNA	2.73	0.125929	2.02	0.2306	-1.35	0.570985
CD1A	XM_005595551.1:2397	Endogenous	mRNA	-1.37	0.42265	-1.37	0.42265	1
CD1B	XM_005541341.1:1155	Endogenous	mRNA	1.18	0.42265	1		-1.18	0.42265
CD1C	XM_005595545.2:1489	Endogenous	mRNA	3.75	0.0476071	2.3	0.119576	-1.63	0.277119
CD1D	NM_001033114.1:910	Endogenous	mRNA	1.66	0.446495	-1.03	0.96448	-1.71	0.0863733
CD1E	XM_005541337.1:1660	Endogenous	mRNA	-1.88	0.185813	-1.88	0.185813	1
CD2	NM_001283777.1:636	Endogenous	mRNA	1.69	0.297075	2.94	0.0851974	1.74	0.148744
CD207	XM_005575643.2:659	Endogenous	mRNA	1		1		1
CD209	NM_001032870.1:169	Endogenous	mRNA	1		1		1
CD22	XM_001111493.1:2450	Endogenous	mRNA	2.28	0.13073	1.99	0.100351	-1.14	0.753555
CD24	XM_005552236.1:484	Endogenous	mRNA	3.38	0.0160506	2.1	0.1948	-1.61	0.347614
CD244	XM_001117630.2:205	Endogenous	mRNA	-1.14	0.844586	-1.09	0.897446	1.04	0.746328
CD247	NM_001077423.1:191	Endogenous	mRNA	-1.13	0.745838	1.64	0.272079	1.85	0.0968345
CD27	XM_001104337.2:745	Endogenous	mRNA	1.11	0.773212	1.5	0.435626	1.35	0.477254
CD274	NM_001083889.1:505	Endogenous	mRNA	-1.73	0.151491	-2.78	0.0562385	-1.61	0.24047
CD276	XM_005559999.1:1517	Endogenous	mRNA	1		1		1
CD28	NM_001042641.2:145	Endogenous	mRNA	-1.17	0.620797	2.47	0.0519041	2.89	0.0292605
CD34	XM_005540699.1:669	Endogenous	mRNA	1		1		1
CD36	NM_001032913.1:1240	Endogenous	mRNA	-2.39	0.204973	-2.2	0.331808	1.09	0.905792
CD38	XM_005554514.1:1197	Endogenous	mRNA	1.26	0.447184	1.12	0.720051	-1.12	0.632454
CD3D	NM_001287688.1:129	Endogenous	mRNA	1.23	0.624914	2.36	0.124645	1.92	0.104296
CD3E	NM_001283615.1:236	Endogenous	mRNA	1.35	0.476584	2.34	0.166396	1.73	0.269908
CD3EAP	XM_005589588.1:676	Endogenous	mRNA	1		1		1
CD3G	NM_001283910.1:263	Endogenous	mRNA	1.26	0.467461	2.7	0.0522156	2.14	0.0888454
CD4	NM_001042662.1:796	Endogenous	mRNA	1.28	0.631955	1.41	0.457674	1.1	0.803383
CD40	XM_001104255.1:180	Endogenous	mRNA	2.59	0.199934	2.48	0.215673	-1.04	0.883302
CD40LG	NM_001032839.1:669	Endogenous	mRNA	1.46	0.18454	2.85	0.0564033	1.95	0.113918
CD44	XM_005578207.1:1153	Endogenous	mRNA	1.45	0.00141778	1.3	0.102049	-1.12	0.364285
CD46	NM_001195746.1:225	Endogenous	mRNA	1.15	0.327001	1.54	0.0433141	1.34	0.13297
CD47	XM_005548232.2:858	Endogenous	mRNA	1.49	0.0625628	1.34	0.0400995	-1.12	0.486541
CD48	XM_005541239.1:597	Endogenous	mRNA	1.11	0.264048	1.18	0.340582	1.06	0.715062
CD5	XM_005578865.1:1771	Endogenous	mRNA	1.56	0.380973	4.29	0.0388708	2.75	0.0578652
CD53	XM_005542401.1:734	Endogenous	mRNA	1.13	0.35196	1.03	0.833295	-1.09	0.618616
CD55	XM_005540684.1:827	Endogenous	mRNA	1.09	0.551599	1.39	0.063024	1.27	0.127063
CD58	XM_001112756.1:404	Endogenous	mRNA	1.38	0.00192031	1.16	0.0340239	-1.19	0.0201057
CD59	XM_005578241.1:812	Endogenous	mRNA	-1.19	0.243214	-1.04	0.699088	1.15	0.357631
CD6	XM_002799538.1:945	Endogenous	mRNA	1.05	0.895459	2.49	0.142342	2.38	0.150585
CD68	XM_005582776.1:980	Endogenous	mRNA	-1.5	0.420235	-2.19	0.120123	-1.46	0.483124
CD69	XM_005570089.2:434	Endogenous	mRNA	1.13	0.496289	1.31	0.351474	1.16	0.566153
CD7	XM_001113810.2:180	Endogenous	mRNA	-1.44	0.449381	1.53	0.427647	2.21	0.109489
CD70	XM_005587716.1:256	Endogenous	mRNA	1		1		1
CD74	XM_001099491.2:702	Endogenous	mRNA	1.98	0.0135502	1.39	0.0995522	-1.42	0.0436195
CD79A	XM_005589419.1:281	Endogenous	mRNA	2.97	0.131042	2	0.35083	-1.49	0.496236
CD79B	XM_005584687.1:260	Endogenous	mRNA	1.73	0.158208	1.91	0.112553	1.1	0.636199
CD80	NM_001042642.1:320	Endogenous	mRNA	1.33	0.73057	1.32	0.64894	-1	0.998175
CD81	XM_005576902.1:601	Endogenous	mRNA	1.09	0.518439	-1.08	0.716803	-1.18	0.388104
CD82	XM_005578126.1:713	Endogenous	mRNA	-1.18	0.75562	-1.03	0.954352	1.14	0.855782
CD83	XM_005553991.1:694	Endogenous	mRNA	1.21	0.572253	1.2	0.517237	-1	0.988943
CD86	NM_001042644.1:210	Endogenous	mRNA	1.11	0.557831	-1.55	0.0247593	-1.73	0.0549418
CD8A	XM_001092778.2:630	Endogenous	mRNA	-1.83	0.0339013	1.16	0.454739	2.13	0.00597771
CD8B	XM_005575360.1:388	Endogenous	mRNA	1.05	0.934012	2.58	0.201307	2.46	0.151594
CD9	XM_005569889.1:719	Endogenous	mRNA	-1.33	0.454738	-1.47	0.470205	-1.11	0.827532
CD96	XM_005548190.1:437	Endogenous	mRNA	1.71	0.297475	3.13	0.0780117	1.83	0.0858089
CD97	XM_002801104.1:2191	Endogenous	mRNA	-1.04	0.911168	-1.17	0.43004	-1.13	0.666332
CD99	XM_005592879.1:540	Endogenous	mRNA	-1.31	0.232795	-1	0.967452	1.31	0.238075
CDC42	XM_005553127.1:145	Endogenous	mRNA	1.31	0.113361	1.41	0.0629336	1.08	0.453167
CDH5	XM_005592138.1:1103	Endogenous	mRNA	1		1		1
CDKN1A	XM_005553160.1:259	Endogenous	mRNA	-1.49	0.37003	-1.61	0.29047	-1.08	0.876979
CEACAM1	XM_005589369.1:1624	Endogenous	mRNA	-2.06	0.262654	-1.54	0.495777	1.34	0.472928
CEACAM3	XM_015442082.1:1254	Endogenous	mRNA	-2.25	0.0851376	-2.92	0.00202539	-1.3	0.42265
CEACAM6	XM_005589431.1:670	Endogenous	mRNA	-1.81	0.206922	-1.9	0.186538	-1.05	0.42265
CEACAM8	XM_005589367.1:913	Endogenous	mRNA	1		1		1
CEBPB	XM_005569338.1:1730	Endogenous	mRNA	-1.62	0.391839	-1.85	0.0752691	-1.14	0.78732
CFB	XM_001113553.2:3014	Endogenous	mRNA	1		1		1
CFD	XM_001117186.2:846	Endogenous	mRNA	-1.11	0.811814	-1.35	0.491506	-1.22	0.686917
CFH	XM_001111875.2:484	Endogenous	mRNA	1.67	0.247115	1.71	0.239984	1.02	0.961058
CFI	XM_001087512.2:1008	Endogenous	mRNA	1		1.03	0.42265	1.03	0.42265
CFL1	XM_005577224.2:1183	Endogenous	mRNA	1.3	0.0763764	1.15	0.240912	-1.13	0.103139
CFP	XM_005593429.1:1073	Endogenous	mRNA	-1.01	0.970962	-1.2	0.617577	-1.18	0.604391
CHIT1	XM_005540484.1:603	Endogenous	mRNA	1		1		1
CHUK	XM_005566180.1:1561	Endogenous	mRNA	1.11	0.436018	1.11	0.414327	-1	0.981257
CIITA	XM_001103518.2:558	Endogenous	mRNA	1.88	0.0595186	1.41	0.186368	-1.33	0.208281
CISH	XM_001097616.2:438	Endogenous	mRNA	1		1		1
CLEC4A	XM_001113405.2:190	Endogenous	mRNA	1.25	0.72966	1.1	0.887468	-1.13	0.777506
CLEC4E	XM_001118423.2:173	Endogenous	mRNA	-1.53	0.439774	-1.39	0.591643	1.1	0.86132
CLEC5A	XM_001085243.2:595	Endogenous	mRNA	1		1		1
CLEC6A	XM_005570039.1:339	Endogenous	mRNA	1.18	0.672536	1.05	0.914216	-1.13	0.786753
CLEC7A	NM_001032943.1:89	Endogenous	mRNA	-1.11	0.753431	-1.49	0.478886	-1.34	0.601838
CLU	NM_001195474.1:1235	Endogenous	mRNA	1.09	0.776009	1.15	0.755621	1.05	0.909378
CMA1	NM_001285192.1:191	Endogenous	mRNA	1.04	0.935345	-2	0.255584	-2.09	0.010968
CMKLR1	XM_005572139.1:3939	Endogenous	mRNA	-1.82	0.0931012	-3.66	0.0115849	-2.01	0.0850373
CR1	XM_002801945.1:2925	Endogenous	mRNA	1.29	0.364616	1.94	0.0665622	1.51	0.171573
CR2	XM_002801946.1:2862	Endogenous	mRNA	-1.11	0.482711	1.43	0.111434	1.59	0.0655647
CRADD	XM_005571871.1:694	Endogenous	mRNA	1.09	0.838517	-1.11	0.752817	-1.2	0.612313
CREB1	XM_001107192.2:885	Endogenous	mRNA	1.25	0.321229	1.15	0.56458	-1.08	0.780215
CRP	NM_001319393.1:288	Endogenous	mRNA	1		1		1
CSF1	XM_001090841.2:374	Endogenous	mRNA	1		1		1
CSF1R	XM_001107711.2:2036	Endogenous	mRNA	-1.34	0.556618	-1.53	0.390164	-1.14	0.786296
CSF2	NM_001032949.1:336	Endogenous	mRNA	1		1		1
CSF2RB	XM_001086084.2:1149	Endogenous	mRNA	-1.14	0.759151	-1.42	0.422239	-1.25	0.565599
CSF3	XM_001095097.2:798	Endogenous	mRNA	-1.44	0.361402	-1.76	0.192768	-1.22	0.42265
CSF3R	XM_005543945.1:2291	Endogenous	mRNA	-2.4	0.152546	-1.64	0.319975	1.46	0.479503
CTLA4	NM_001044739.1:364	Endogenous	mRNA	2.19	0.0265962	3.25	0.0106503	1.48	0.0935819
CTNNB1	XM_005546748.1:867	Endogenous	mRNA	1.32	0.171553	1.55	0.13343	1.17	0.487069
CTSC	NM_001195651.1:1020	Endogenous	mRNA	-1.29	0.325988	-2.02	0.0809266	-1.57	0.179165
CTSG	XM_005560993.1:340	Endogenous	mRNA	1		1		1
CTSS	XM_005541969.1:751	Endogenous	mRNA	1.06	0.896808	1	0.999333	-1.06	0.857596
CUL9	XM_002808385.1:2474	Endogenous	mRNA	-1.22	0.116871	1.2	0.496687	1.46	0.225025
CX3CL1	XM_005595727.1:1195	Endogenous	mRNA	1		1		1
CX3CR1	NM_001265871.1:834	Endogenous	mRNA	-2.21	0.0326993	-2.31	0.0258311	-1.05	0.873979
CXCL1	NM_001283494.1:51	Endogenous	mRNA	1		1		1
CXCL10	NM_001032892.1:169	Endogenous	mRNA	-5.13	0.182816	-10.26	0.0952951	-2	0.216481
CXCL11	XM_005555011.1:254	Endogenous	mRNA	-1.85	0.183519	-1.85	0.183519	1
CXCL12	NM_001032934.1:90	Endogenous	mRNA	-2.33	0.188167	-2.36	0.183952	-1.01	0.42265
CXCL13	NM_001032880.1:156	Endogenous	mRNA	1		1		1
CXCL2	XM_001092240.2:156	Endogenous	mRNA	-1.33	0.567638	1.14	0.871125	1.52	0.571006
CXCL3	NM_001032879.1:202	Endogenous	mRNA	-2.44	0.0106785	-1.14	0.890914	2.15	0.457413
CXCL5	XM_001092000.3:108	Endogenous	mRNA	-1.25	0.429624	-1.25	0.42265	-1	0.42265
CXCL6	XM_005555086.1:565	Endogenous	mRNA	1		1		1
CXCL9	NM_001032936.1:60	Endogenous	mRNA	1		1		1
CXCR1	NM_001040420.1:79	Endogenous	mRNA	-1.25	0.42265	-1.05	0.88403	1.2	0.42265
CXCR2	XM_001088762.2:760	Endogenous	mRNA	-3.66	0.00028103	-2.97	0.036501	1.23	0.446491
CXCR3	XM_005593931.1:680	Endogenous	mRNA	1.86	0.25501	1.31	0.582088	-1.42	0.203781
CXCR4	NM_001042645.1:610	Endogenous	mRNA	1.11	0.142139	1.84	0.190764	1.67	0.243688
CXCR6	NM_001047141.1:330	Endogenous	mRNA	1	0.42265	1		-1	0.42265
CYBB	XM_001083654.2:1670	Endogenous	mRNA	-1.76	0.204892	-2.16	0.103813	-1.23	0.530867
CYSLTR1	XM_005594006.1:885	Endogenous	mRNA	1.06	0.804477	1.09	0.618544	1.02	0.92747
CYSLTR2	XM_005585841.1:592	Endogenous	mRNA	1.04	0.905978	1.06	0.860783	1.02	0.934804
DAXX	XM_001109244.2:1815	Endogenous	mRNA	1.58	0.286131	1.33	0.557345	-1.19	0.629124
DDIT3	XM_005571332.1:291	Endogenous	mRNA	-1.26	0.600687	-1.17	0.7343	1.08	0.864094
DDX58	XM_005581558.1:1793	Endogenous	mRNA	-2.68	0.0892364	-3.14	0.071506	-1.17	0.551011
DEFA1	NM_001032862.1:199	Endogenous	mRNA	1.37	0.423573	-1.21	0.42265	-1.66	0.222617
DEFB1	XM_005562538.1:180	Endogenous	mRNA	1		1		1
DEFB103A	XM_001083420.2:140	Endogenous	mRNA	1		1		1
DEFB4A	XM_005562564.1:201	Endogenous	mRNA	1.36	0.42265	1		-1.36	0.42265
DOCK9	XM_005586152.1:1971	Endogenous	mRNA	1.24	0.724745	1.59	0.318597	1.27	0.649318
DPP4	NM_001039190.1:805	Endogenous	mRNA	-1.17	0.482863	1.69	0.111078	1.97	0.0521239
DUSP4	XM_005562972.1:1898	Endogenous	mRNA	2.41	0.147797	1.3	0.648119	-1.86	0.210875
EBI3	XM_001118027.2:119	Endogenous	mRNA	1		1		1
EDNRB	XM_001089047.2:562	Endogenous	mRNA	1		1		1
EGR1	XM_005557906.1:2204	Endogenous	mRNA	-1.65	0.125031	-1.85	0.364231	-1.12	0.853581
EGR2	XM_005565755.1:2073	Endogenous	mRNA	1.04	0.912457	-1.4	0.651908	-1.45	0.62621
EIF2A	XM_005546091.2:1025	Endogenous	mRNA	1.16	0.32005	1.29	0.129418	1.11	0.390819
EIF2AK2	XM_015433780.1:1390	Endogenous	mRNA	-3.09	0.018535	-3.2	0.0222582	-1.04	0.830382
ELK1	XM_005593430.1:635	Endogenous	mRNA	-1.1	0.864479	-1.17	0.752361	-1.07	0.890425
ENTPD1	XM_002805770.1:1254	Endogenous	mRNA	-2.05	0.11167	-3.14	0.0327663	-1.53	0.244901
EOMES	XM_005545584.1:1990	Endogenous	mRNA	-1.4	0.315014	-1.38	0.334297	1.02	0.863144
ETS1	XM_005580142.1:2883	Endogenous	mRNA	1.45	0.218921	2.05	0.102126	1.42	0.311878
EWSR1	XM_005567685.1:945	Endogenous	mRNA	1.13	0.220628	1.11	0.457264	-1.02	0.837509
F13A1	XM_001096669.1:740	Endogenous	mRNA	-1.3	0.76607	-2.17	0.466382	-1.66	0.521098
FADD	XM_005576969.1:596	Endogenous	mRNA	-1.21	0.411829	-1.42	0.190192	-1.17	0.27937
FAS	NM_001032933.1:797	Endogenous	mRNA	1.7	0.164016	1.13	0.60978	-1.5	0.227666
FASLG	NM_001032838.1:495	Endogenous	mRNA	-1.21	0.42265	1.13	0.761953	1.37	0.42265
FCAR	NM_001039950.1:390	Endogenous	mRNA	-1.79	0.315166	-1.44	0.654322	1.25	0.772302
FCER1A	XM_005541313.1:452	Endogenous	mRNA	4.22	0.0913195	1.34	0.655923	-3.14	0.0491076
FCER1G	XM_005541196.1:395	Endogenous	mRNA	-1.35	0.400244	-1.64	0.212581	-1.22	0.630226
FCGR1A	NM_001284040.1:867	Endogenous	mRNA	-2.74	0.211306	-1.79	0.454557	1.53	0.42265
FCGR2A	XM_001118066.2:766	Endogenous	mRNA	-1.92	0.442396	-2.07	0.427921	-1.08	0.91554
FCGR2B	XM_005541161.1:887	Endogenous	mRNA	1.17	0.76876	-1.2	0.724547	-1.39	0.343999
FCGR3A	NM_001283192.1:339	Endogenous	mRNA	-1.39	0.116183	-1.88	0.0312032	-1.35	0.17616
FCGRT	XM_001115276.2:694	Endogenous	mRNA	1.09	0.844802	1.11	0.714823	1.01	0.979121
FEZ1	NM_001261621.2:516	Endogenous	mRNA	1		1		1
FKBP5	XM_005553215.1:1729	Endogenous	mRNA	-1.41	0.0974274	-1.39	0.327883	1.01	0.970098
FLT1	XM_001117928.2:1313	Endogenous	mRNA	1		1		1
FLT3LG	XM_005589911.1:713	Endogenous	mRNA	1.11	0.735988	1.59	0.263516	1.44	0.313476
FN1	XM_001083548.2:2035	Endogenous	mRNA	-2.66	0.372922	-2.77	0.341555	-1.04	0.962937
FOS	NM_001098399.1:509	Endogenous	mRNA	-1.18	0.780127	-1.34	0.634316	-1.14	0.755457
FOXJ1	XM_005585050.1:697	Endogenous	mRNA	1		1		1
FOXP3	NM_001032918.1:1050	Endogenous	mRNA	1		1		1
FPR2	XM_005590140.1:712	Endogenous	mRNA	1		1		1
FUT5	XM_005587664.1:960	Endogenous	mRNA	1		1		1
FXYD2	XM_005579768.1:626	Endogenous	mRNA	1		1		1
FYN	XM_005551607.1:674	Endogenous	mRNA	1.02	0.925617	1.82	0.100822	1.79	0.102039
GATA3	XM_005564600.1:1760	Endogenous	mRNA	1.22	0.753171	1.22	0.771879	1	0.99993
GBP1	XM_005542801.1:1863	Endogenous	mRNA	-3.37	0.144996	-4.94	0.0958126	-1.47	0.196249
GFI1	XM_005542722.1:1019	Endogenous	mRNA	-1.03	0.924627	-1.03	0.9206	-1	0.995875
GNAQ	XM_005581977.1:642	Endogenous	mRNA	1.22	0.441468	1.15	0.61366	-1.06	0.78678
GNAS	XM_005569452.1:2102	Endogenous	mRNA	1.48	0.0172511	1.55	0.130874	1.05	0.828706
GNB1	XM_005545044.1:1155	Endogenous	mRNA	1.13	0.312465	1.03	0.758879	-1.09	0.367237
GNGT1	XM_005550208.1:194	Endogenous	mRNA	1		1		1
GNLY	XM_005575397.1:801	Endogenous	mRNA	-1.45	0.542354	-2.56	0.191083	-1.76	0.0970381
GP1BB	XM_015149714.1:370	Endogenous	mRNA	1		1		1
GPI	XM_005588784.2:776	Endogenous	mRNA	1.01	0.947471	1.29	0.168571	1.28	0.275592
GPR183	XM_005586155.1:427	Endogenous	mRNA	1.87	0.0941808	1.68	0.0598077	-1.11	0.689154
GRB2	XM_001095326.2:585	Endogenous	mRNA	-1.09	0.482574	1.02	0.866914	1.11	0.450989
GTF3C1	XM_005591522.1:4642	Endogenous	mRNA	2.31	0.00292106	3.02	0.00087984	1.31	0.010431
GZMA	XM_001097639.2:645	Endogenous	mRNA	-3.19	0.198823	-3.4	0.184731	-1.07	0.42265
GZMB	XM_005560998.1:576	Endogenous	mRNA	1.06	0.908886	-1.24	0.669342	-1.31	0.147947
GZMH	XM_005560994.1:163	Endogenous	mRNA	-1.8	0.372629	-2.37	0.228092	-1.31	0.352025
GZMK	XM_005556895.1:484	Endogenous	mRNA	-1.14	0.784662	1.51	0.166083	1.72	0.30086
GZMM	XM_005595770.1:157	Endogenous	mRNA	-2.12	0.358677	-1.11	0.884346	1.91	0.132306
HAMP	XM_005588836.1:131	Endogenous	mRNA	1		1		1
HAVCR2	XM_005558381.1:529	Endogenous	mRNA	-1.02	0.954688	1.03	0.940496	1.05	0.888561
HDAC4	XM_005574802.1:2433	Endogenous	mRNA	1.04	0.936769	-1.06	0.923763	-1.11	0.838055
HFE	XM_005553872.1:400	Endogenous	mRNA	-1.39	0.473158	-1.33	0.559619	1.05	0.922204
HIF1A	XM_005561440.1:2618	Endogenous	mRNA	-1.29	0.299193	-1.26	0.43914	1.02	0.941612
HLA-A	NM_001171838.1:235	Endogenous	mRNA	1.64	0.807802	2.42	0.582686	1.47	0.805998
HLA-B	NM_001114964.1:228	Endogenous	mRNA	1.4	0.533593	1.79	0.148418	1.28	0.660787
HLA-C	NM_001048245.1:230	Endogenous	mRNA	4.13	0.42265	9.99	0.184744	2.42	0.655406
HLA-DMA	XM_005553355.1:281	Endogenous	mRNA	1.66	0.0366842	1.07	0.62326	-1.55	0.0188121
HLA-DMB	XM_002803688.1:1486	Endogenous	mRNA	1.39	0.129933	1.14	0.543842	-1.21	0.451314
HLA-DOB	XM_005553370.1:723	Endogenous	mRNA	1.75	0.165005	1.45	0.284235	-1.2	0.558095
HLA-DPA1	NM_001048247.1:214	Endogenous	mRNA	17.31	0.0795708	12.52	0.113149	-1.38	0.444328
HLA-DPB1	XM_005553343.1:545	Endogenous	mRNA	1.66	0.183751	1.14	0.669141	-1.46	0.124912
HLA-DQA1	NM_001285343.1:429	Endogenous	mRNA	2.48	0.0201511	1.51	0.139193	-1.64	0.0608055
HLA-DQB1	NM_001283172.1:428	Endogenous	mRNA	3.85	0.0126791	2.32	0.0631031	-1.66	0.153126
HLA-DRA	NM_001134298.1:360	Endogenous	mRNA	2.09	0.0407942	1.51	0.153751	-1.39	0.0647597
HLA-DRB1	NM_001284641.1:634	Endogenous	mRNA	1.88	0.0145504	1.08	0.643863	-1.74	0.0147753
HMGB1	NM_001283356.1:940	Endogenous	mRNA	1.23	0.18568	1.16	0.399851	-1.06	0.760524
HMGB2	XM_005556312.1:369	Endogenous	mRNA	1.18	0.66138	-1.21	0.62432	-1.42	0.168158
HMGN1	XM_005548677.1:914	Endogenous	mRNA	1.47	0.147395	1.33	0.22248	-1.1	0.694222
HRAS	XM_005576732.1:297	Endogenous	mRNA	1.36	0.360362	1		-1.36	0.360362
HSD11B1	XM_005540709.1:555	Endogenous	mRNA	1		1		1
HSH2D	XM_005588318.1:1049	Endogenous	mRNA	-1.77	0.125344	-1.96	0.00073671	-1.11	0.706936
HSPB1	NM_001260949.2:416	Endogenous	mRNA	1.28	0.42265	1		-1.28	0.42265
HSPB2	XM_005579610.1:435	Endogenous	mRNA	-1.26	0.7107	-1.08	0.91379	1.16	0.791372
ICAM1	NM_001047135.1:1170	Endogenous	mRNA	1.01	0.969124	-1.77	0.290382	-1.79	0.294834
ICAM2	NM_001195389.1:825	Endogenous	mRNA	1.08	0.671035	1.49	0.293347	1.38	0.36721
ICAM3	NM_001195749.1:233	Endogenous	mRNA	1.08	0.918147	1.59	0.414569	1.48	0.540123
ICAM4	XM_001100946.2:406	Endogenous	mRNA	1		1		1
ICAM5	XM_001115985.2:65	Endogenous	mRNA	1		1		1
ICOS	XM_005574018.1:214	Endogenous	mRNA	-1.06	0.844027	2.01	0.0965162	2.13	0.0520544
ICOSLG	XM_002803112.1:150	Endogenous	mRNA	1.37	0.362665	1.7	0.193809	1.24	0.60385
IDO1	NM_001077483.1:133	Endogenous	mRNA	-2.3	0.155313	-4.3	0.0740156	-1.87	0.369182
IDO2	XM_001095833.2:363	Endogenous	mRNA	1		1		1
IFI16	XM_005541319.1:858	Endogenous	mRNA	-1.19	0.32307	-1.33	0.229724	-1.12	0.528896
IFI35	XM_001112861.2:789	Endogenous	mRNA	-1.46	0.091966	-2.1	0.0198571	-1.44	0.13339
IFI44	XM_005542938.1:626	Endogenous	mRNA	-6.11	0.0458204	-9.91	0.0220981	-1.62	0.401948
IFIH1	NM_001047123.1:655	Endogenous	mRNA	-2.7	0.0330702	-2.85	0.0424801	-1.05	0.771106
IFIT1	NM_001287726.1:1154	Endogenous	mRNA	-15.96	0.0261283	-13.76	0.0266221	1.16	0.791228
IFIT2	XM_001086302.2:1204	Endogenous	mRNA	-5.92	0.125556	-5.83	0.131817	1.02	0.930024
IFIT3	XM_005565907.1:776	Endogenous	mRNA	-7.47	0.0408792	-10.59	0.0251779	-1.42	0.544355
IFITM1	XM_005576718.1:454	Endogenous	mRNA	-1.21	0.546088	1.39	0.486779	1.68	0.273406
IFNA1	XM_005581618.1:380	Endogenous	mRNA	-1.34	0.42265	-1.34	0.42265	1
IFNA2	NM_001135794.1:330	Endogenous	mRNA	-1.27	0.42265	-1.27	0.42265	1
IFNA4	XM_005581627.2:568	Endogenous	mRNA	1		1		1
IFNAR1	XM_001092098.1:143	Endogenous	mRNA	-1.08	0.43834	1.06	0.412999	1.14	0.249509
IFNAR2	XM_001092342.2:1272	Endogenous	mRNA	1.66	0.260012	1.25	0.648572	-1.33	0.454209
IFNB1	NM_001135795.1:272	Endogenous	mRNA	1		1		1
IFNG	NM_001287657.1:358	Endogenous	mRNA	1		1		1
IFNGR1	NM_001266300.2:1200	Endogenous	mRNA	-1.14	0.5431	-1.36	0.180227	-1.2	0.206579
IFNGR2	XM_005548806.2:830	Endogenous	mRNA	-2.04	0.0619363	-1.52	0.186798	1.34	0.188624
IGF2R	XM_002803958.1:245	Endogenous	mRNA	-1.36	0.270891	-1.19	0.324284	1.14	0.587661
IKBKAP	XM_005581114.1:2077	Endogenous	mRNA	-1.3	0.14679	1.05	0.628932	1.36	0.106494
IKBKB	XM_001096913.2:870	Endogenous	mRNA	1.26	0.105345	1.55	0.0999756	1.23	0.34324
IKBKE	XM_005540634.1:1473	Endogenous	mRNA	1.04	0.758577	1.37	0.293793	1.31	0.353368
IKBKG	XM_005595004.1:1116	Endogenous	mRNA	1.44	0.282478	-1.41	0.29383	-2.03	0.0223302
IKZF1	XM_005549595.1:528	Endogenous	mRNA	1.32	0.119062	1.31	0.18982	-1.01	0.951515
IKZF2	XM_001083114.2:935	Endogenous	mRNA	1.38	0.36934	1.34	0.366506	-1.04	0.895975
IKZF3	XM_005584045.1:1828	Endogenous	mRNA	1.25	0.62064	1.29	0.617412	1.04	0.907239
IL10	XM_005540653.1:448	Endogenous	mRNA	1		1		1
IL10RA	XM_001092736.2:525	Endogenous	mRNA	1.2	0.244361	1.25	0.181141	1.04	0.448826
IL10RB	XM_005548811.1:270	Endogenous	mRNA	-1.08	0.363854	1.05	0.595945	1.14	0.179598
IL11	XM_005595782.1:575	Endogenous	mRNA	1.22	0.42265	1		-1.22	0.42265
IL11RA	XM_005581441.1:642	Endogenous	mRNA	1.35	0.506879	2.44	0.110634	1.81	0.0919083
IL12A	NM_001044734.1:397	Endogenous	mRNA	-1.21	0.42265	-1.21	0.42265	1
IL12B	NM_001044725.1:918	Endogenous	mRNA	1		1		1
IL12RB1	XM_001115186.2:1312	Endogenous	mRNA	-1.89	0.247463	-1.25	0.666957	1.5	0.28012
IL12RB2	XM_001094235.1:882	Endogenous	mRNA	1.18	0.749373	1.02	0.967665	-1.16	0.13834
IL13	NM_001032929.1:275	Endogenous	mRNA	1		1		1
IL13RA1	XM_002806369.1:670	Endogenous	mRNA	1.26	0.757363	-1.24	0.813132	-1.56	0.497008
IL15	NM_001044731.1:113	Endogenous	mRNA	-1.63	0.107265	-1.82	0.132747	-1.11	0.757799
IL16	NM_001032808.1:910	Endogenous	mRNA	1.17	0.395895	1.71	0.202851	1.47	0.325907
IL17A	XM_005552759.1:164	Endogenous	mRNA	1		1		1
IL17B	XM_001106071.2:273	Endogenous	mRNA	1		1		1
IL17F	XM_001106517.2:101	Endogenous	mRNA	1		1		1
IL17RA	XM_005568062.1:842	Endogenous	mRNA	-1.07	0.814562	1.13	0.652182	1.21	0.422521
IL18	XM_005579633.1:355	Endogenous	mRNA	1	0.992833	-1.2	0.473586	-1.21	0.462888
IL18R1	XM_002799354.1:1245	Endogenous	mRNA	1.15	0.42265	1		-1.15	0.42265
IL18RAP	XM_005575166.1:1147	Endogenous	mRNA	1		1		1
IL19	XM_002801950.1:1034	Endogenous	mRNA	1		1		1
IL1A	NM_001042757.1:80	Endogenous	mRNA	1		1		1
IL1B	NM_001042756.1:391	Endogenous	mRNA	-1.11	0.725131	1.06	0.931711	1.17	0.819456
IL1R1	XM_005575155.1:1899	Endogenous	mRNA	1		1		1
IL1R2	NM_001047134.1:415	Endogenous	mRNA	1.58	0.218343	-1.29	0.42265	-2.04	0.053778
IL1RAP	NM_001032960.1:1255	Endogenous	mRNA	-1.21	0.317963	-1.34	0.172391	-1.11	0.223241
IL1RL1	XM_005575158.1:1026	Endogenous	mRNA	-1.29	0.42265	-1.29	0.42265	1
IL1RL2	XM_005575151.1:1437	Endogenous	mRNA	1		1		1
IL1RN	XM_005575305.1:499	Endogenous	mRNA	-3.09	0.0524052	-2.82	0.105822	1.1	0.856718
IL2	NM_001284699.1:172	Endogenous	mRNA	1		1		1
IL20	XM_001084726.2:331	Endogenous	mRNA	1		1		1
IL21	XM_005555864.1:148	Endogenous	mRNA	1.03	0.937429	1.33	0.639102	1.28	0.61738
IL21R	XM_001094102.2:295	Endogenous	mRNA	-1.16	0.603871	1.29	0.411631	1.49	0.0734862
IL22	NM_001194724.1:315	Endogenous	mRNA	1		1		1
IL22RA2	XM_001099782.2:822	Endogenous	mRNA	1		1		1
IL23A	NM_001194669.1:400	Endogenous	mRNA	1		1.18	0.42265	1.18	0.42265
IL23R	XM_001093896.2:1080	Endogenous	mRNA	1		1		1
IL26	XM_001117154.2:65	Endogenous	mRNA	1		1		1
IL27	XM_001097165.2:172	Endogenous	mRNA	1		1		1
IL28A	XM_005589169.1:58	Endogenous	mRNA	1		1		1
IL28B	XM_001086865.1:160	Endogenous	mRNA	1		1		1
IL29	XM_001085768.2:255	Endogenous	mRNA	1		1		1
IL2RA	NM_001032917.1:652	Endogenous	mRNA	1		1		1
IL2RB	XM_001085792.2:202	Endogenous	mRNA	-1.27	0.652408	1.14	0.788508	1.45	0.154977
IL2RG	NM_001035529.1:645	Endogenous	mRNA	-1.14	0.70089	1.31	0.524821	1.5	0.27397
IL3	NM_001101734.1:75	Endogenous	mRNA	1		1		1
IL33	XM_005581767.2:102	Endogenous	mRNA	-1.25	0.42265	-1.25	0.42265	1
IL4	NM_001032904.1:217	Endogenous	mRNA	-1.52	0.43888	-2.03	0.206955	-1.34	0.42265
IL4R	XM_001093763.2:655	Endogenous	mRNA	-1.67	0.169222	-1.1	0.780904	1.52	0.162073
IL5	XM_005557730.1:753	Endogenous	mRNA	1		1		1
IL5RA	XM_005547648.1:769	Endogenous	mRNA	1		1		1
IL6	NM_001042733.1:139	Endogenous	mRNA	1		1		1
IL6R	XM_005541663.1:1684	Endogenous	mRNA	1.13	0.638996	-1.05	0.644052	-1.19	0.522554
IL6ST	XM_005556924.1:2096	Endogenous	mRNA	1.13	0.632591	1.83	0.220628	1.62	0.296549
IL7	XM_005563593.1:654	Endogenous	mRNA	1.58	0.197705	1.26	0.0436761	-1.25	0.44989
IL7R	NM_001284908.1:522	Endogenous	mRNA	1.41	0.274915	3	0.0876171	2.13	0.188698
IL8	NM_001032965.1:125	Endogenous	mRNA	-2.1	0.241699	1.42	0.679855	2.97	0.273385
IL9	XM_001110897.2:308	Endogenous	mRNA	1		1.14	0.42265	1.14	0.42265
ILF3	XM_001102411.2:495	Endogenous	mRNA	1.06	0.50848	1.28	0.257883	1.21	0.360033
IRAK1	XM_002806456.1:553	Endogenous	mRNA	-1.12	0.271928	-1.05	0.552065	1.07	0.524699
IRAK2	XM_001090790.2:595	Endogenous	mRNA	1.21	0.632066	1.4	0.529251	1.16	0.74624
IRAK3	XM_001117080.2:1610	Endogenous	mRNA	-1.32	0.244451	-2.06	0.134016	-1.55	0.297479
IRAK4	NM_001136101.1:810	Endogenous	mRNA	-1.32	0.327706	-1.24	0.425297	1.06	0.456258
IRF1	XM_001104048.1:179	Endogenous	mRNA	-1.16	0.597452	-1.12	0.60898	1.04	0.864937
IRF3	NM_001135797.1:290	Endogenous	mRNA	1.22	0.180429	1.17	0.301297	-1.05	0.654294
IRF4	XM_005554181.1:1367	Endogenous	mRNA	1.21	0.568322	-1.19	0.56662	-1.44	0.172218
IRF5	XM_005550729.1:1158	Endogenous	mRNA	-1.11	0.575645	-1.85	0.0408873	-1.67	0.0110463
IRF7	NM_001136100.1:1398	Endogenous	mRNA	-2.45	0.0826662	-3.95	0.0287874	-1.61	0.228731
IRF8	XM_005592710.1:1266	Endogenous	mRNA	2.23	0.0623799	1.36	0.211196	-1.64	0.175283
IRGC	XM_005589461.2:1059	Endogenous	mRNA	1		1		1
IRGM	XM_005558886.1:640	Endogenous	mRNA	1		1		1
ISG20	XM_005560453.2:437	Endogenous	mRNA	-1.35	0.26329	-1.44	0.198717	-1.07	0.65609
ITGA2B	XM_001114526.2:795	Endogenous	mRNA	1.2	0.42265	1.33	0.42265	1.11	0.77944
ITGA4	XM_001100929.2:2035	Endogenous	mRNA	1.18	0.115846	1.19	0.263326	1.01	0.91286
ITGA5	XM_001110116.2:2435	Endogenous	mRNA	-1.2	0.488722	1.09	0.744062	1.3	0.271396
ITGA6	XM_001086200.2:605	Endogenous	mRNA	-1.02	0.935414	2.5	0.140004	2.54	0.145576
ITGAE	XM_005583162.1:2510	Endogenous	mRNA	1		1		1
ITGAL	XM_001100800.2:1305	Endogenous	mRNA	-1.04	0.741675	-1.01	0.893561	1.03	0.830011
ITGAM	XM_005591740.1:1671	Endogenous	mRNA	-2.16	0.136706	-2.07	0.174985	1.04	0.92208
ITGAX	XM_005591741.1:2025	Endogenous	mRNA	1.25	0.448017	-1.23	0.487606	-1.53	0.0258533
ITGB1	XM_002805609.1:1430	Endogenous	mRNA	1.54	0.0900871	1.28	0.24891	-1.2	0.186339
ITGB2	XM_005548517.1:853	Endogenous	mRNA	1.17	0.567136	-1.02	0.939687	-1.19	0.560872
ITLN1	XM_005541233.1:716	Endogenous	mRNA	-2	0.185192	-2	0.185192	1
ITLN2	XM_005545159.1:713	Endogenous	mRNA	-1.32	0.42265	-1.32	0.42265	1
JAK1	XM_005543157.1:1294	Endogenous	mRNA	1.08	0.52542	1.39	0.112221	1.29	0.197775
JAK2	XM_005581792.1:3097	Endogenous	mRNA	-1.62	0.121111	-1.91	0.067564	-1.18	0.167939
JAK3	XM_001115037.2:2516	Endogenous	mRNA	1.03	0.911889	1.6	0.256764	1.56	0.272003
JUN	XM_005543232.1:1008	Endogenous	mRNA	1.44	0.19808	1.19	0.485522	-1.21	0.162379
KCNJ2	XM_005584811.1:1400	Endogenous	mRNA	-1.38	0.42265	-1.38	0.42265	1
KEAP1	XM_001105867.2:605	Endogenous	mRNA	1.01	0.42265	1		-1.01	0.42265
KIR2DL4	XM_005595312.1:195	Endogenous	mRNA	1		1		1
KIR3DL1	NM_001193463.1:758	Endogenous	mRNA	-1.86	0.460921	-1.86	0.461868	1	0.987753
KIR3DL2	XM_005595311.1:1444	Endogenous	mRNA	1.34	0.691959	-1.02	0.974418	-1.37	0.303657
KIR3DL3	XM_005590338.1:878	Endogenous	mRNA	1.32	0.277965	1		-1.32	0.277965
KIR3DS1	XM_005595313.1:851	Endogenous	mRNA	-1.19	0.812344	-1.11	0.891775	1.08	0.833087
KIT	XM_005555273.1:1317	Endogenous	mRNA	1.12	0.42265	1		-1.12	0.42265
KLRB1	XM_005570085.1:377	Endogenous	mRNA	1.06	0.915264	1.34	0.515562	1.26	0.589404
KLRC1	NM_001284177.1:95	Endogenous	mRNA	-1.05	0.904936	1.67	0.22578	1.75	0.149132
KLRC2	XM_005596017.1:1024	Endogenous	mRNA	1.31	0.648771	-1.41	0.653104	-1.84	0.339987
KLRC3	XM_005595216.1:692	Endogenous	mRNA	-1.08	0.885857	-1.78	0.320834	-1.65	0.0904658
KLRD1	NM_001032828.1:365	Endogenous	mRNA	-1.17	0.754063	-1.25	0.662613	-1.07	0.686924
KLRF1	NM_001285324.1:514	Endogenous	mRNA	-1.08	0.847587	-1.08	0.843367	1	0.98196
KLRF2	XM_005570092.1:616	Endogenous	mRNA	1.58	0.192064	1		-1.58	0.192064
KLRG1	XM_005570060.1:673	Endogenous	mRNA	1.37	0.664563	1.42	0.687759	1.04	0.950846
KLRG2	XM_005550917.1:784	Endogenous	mRNA	1		1		1
KLRK1	NM_001283284.1:374	Endogenous	mRNA	1.27	0.748375	1.46	0.624077	1.15	0.559309
KNG1	XM_001101685.2:428	Endogenous	mRNA	1		1		1
LAG3	XM_005569954.1:1283	Endogenous	mRNA	1		1.25	0.42265	1.25	0.42265
LAIR1	XM_005590317.1:341	Endogenous	mRNA	2.43	0.215948	4.13	0.0970643	1.7	0.0641412
LAIR2	XM_005590334.1:128	Endogenous	mRNA	-1.39	0.42265	-1.39	0.42265	1
LAMP3	XM_005546488.1:987	Endogenous	mRNA	1		1		1
LCK	XM_002802327.1:263	Endogenous	mRNA	-1.27	0.473035	1.66	0.228134	2.12	0.06593
LCP2	XM_005558492.1:895	Endogenous	mRNA	-1.13	0.210244	1.28	0.176079	1.45	0.0749974
LEF1	XM_005555635.1:1612	Endogenous	mRNA	-1.03	0.956226	2.22	0.232669	2.29	0.118997
LGALS3	XM_005561313.1:642	Endogenous	mRNA	-1.43	0.458811	-1.35	0.551228	1.06	0.894125
LIF	XM_005567631.1:2704	Endogenous	mRNA	1		1		1
LILRA1	NM_001040670.1:2367	Endogenous	mRNA	-1.92	0.215717	-2.92	0.137572	-1.52	0.517793
LILRA2	XM_005596068.1:724	Endogenous	mRNA	3.83	0.293492	2.3	0.503428	-1.66	0.562086
LILRA3	NM_001040675.1:230	Endogenous	mRNA	1.15	0.82288	-1.9	0.380719	-2.18	0.150874
LILRA4	XM_005590289.1:685	Endogenous	mRNA	1.85	0.266059	-1.24	0.655109	-2.3	0.0275247
LILRA5	XM_005590290.1:1094	Endogenous	mRNA	-1.32	0.462237	-2.07	0.135551	-1.56	0.360809
LILRA6	NM_001040674.1:714	Endogenous	mRNA	1		1		1
LILRB1	NM_001040672.1:52	Endogenous	mRNA	1	0.995122	-1.55	0.201062	-1.56	0.190535
LILRB2	XM_015441717.1:2837	Endogenous	mRNA	-1.16	0.709861	-1.8	0.146141	-1.55	0.266598
LILRB3	XM_015125531.1:652	Endogenous	mRNA	1.15	0.42265	1		-1.15	0.42265
LILRB4	NM_001040676.1:635	Endogenous	mRNA	1		1		1
LILRB5	XM_001083886.2:415	Endogenous	mRNA	-1.37	0.427583	-1.37	0.42265	-1	0.42265
LIMK1	XM_005595495.1:2173	Endogenous	mRNA	-1.07	0.851784	-1.2	0.56886	-1.12	0.631204
LITAF	XM_005591267.1:620	Endogenous	mRNA	-1.17	0.239739	-1.26	0.313141	-1.07	0.742951
LTA	NM_001047148.1:275	Endogenous	mRNA	1		1		1
LTB	NM_001047150.1:222	Endogenous	mRNA	1.81	0.421532	2.84	0.213887	1.57	0.256022
LTB4R	XM_001114016.2:262	Endogenous	mRNA	1		1		1
LTB4R2	XM_001113942.2:1007	Endogenous	mRNA	1		1.18	0.42265	1.18	0.42265
LTBR	XM_005569894.1:729	Endogenous	mRNA	-1.35	0.629262	-1.72	0.449781	-1.27	0.665681
LTF	XM_005546908.1:1534	Endogenous	mRNA	1.31	0.228422	1		-1.31	0.228422
LTK	XM_005559246.1:1048	Endogenous	mRNA	1		1		1
LY96	NM_001130432.1:327	Endogenous	mRNA	-1.96	0.223102	-2.06	0.203635	-1.05	0.42265
MAF	XM_005592863.1:782	Endogenous	mRNA	-1.08	0.760304	1.13	0.642896	1.21	0.0820291
MAFF	XM_005567311.1:1380	Endogenous	mRNA	-1.15	0.756815	-1.38	0.509482	-1.2	0.690671
MAFG	XM_005585281.1:3773	Endogenous	mRNA	-1.07	0.542398	-1.05	0.640045	1.02	0.871225
MAFK	XM_005548989.1:2309	Endogenous	mRNA	1		1		1
MALT1	XM_005586570.1:1344	Endogenous	mRNA	1.18	0.395906	1.43	0.238018	1.21	0.520591
MAP2K1	XM_005559865.1:912	Endogenous	mRNA	1.25	0.333174	1.14	0.553675	-1.1	0.168464
MAP2K4	XM_001114292.2:385	Endogenous	mRNA	1.19	0.0572799	1.66	0.0926544	1.39	0.180574
MAP2K6	NM_001261706.1:1132	Endogenous	mRNA	1.02	0.926766	1.24	0.443	1.22	0.443604
MAP3K1	XM_002804368.1:3465	Endogenous	mRNA	1.27	0.151571	1.56	0.0877042	1.23	0.350862
MAP3K5	XM_002803926.1:1885	Endogenous	mRNA	1.08	0.681521	1.25	0.131022	1.15	0.48038
MAP3K7	XM_005552337.1:1242	Endogenous	mRNA	1.22	0.558164	1.32	0.456063	1.09	0.815659
MAP3K9	XM_005561663.1:1933	Endogenous	mRNA	1		1		1
MAP4K1	XM_001082963.2:300	Endogenous	mRNA	1.8	0.164995	1.28	0.541401	-1.41	0.316456
MAP4K2	XM_005595670.1:976	Endogenous	mRNA	1.12	0.783796	-1.26	0.504849	-1.41	0.370162
MAP4K4	XM_005575143.1:2011	Endogenous	mRNA	1.33	0.216914	1.16	0.489095	-1.15	0.33593
MAPK1	XM_001089600.1:1210	Endogenous	mRNA	1.39	0.0830524	1.31	0.0784949	-1.06	0.674654
MAPK11	XM_001112524.2:993	Endogenous	mRNA	1		1		1
MAPK14	XM_001112423.2:595	Endogenous	mRNA	1.36	0.194877	1.42	0.159679	1.05	0.435746
MAPK3	XM_002802443.1:1010	Endogenous	mRNA	-1.11	0.550402	-1.27	0.169974	-1.15	0.322417
MAPK8	XM_005565179.1:2612	Endogenous	mRNA	1	0.988662	1.24	0.373671	1.24	0.355026
MAPKAPK2	XM_005540646.1:856	Endogenous	mRNA	-1.02	0.814922	-1.12	0.223082	-1.1	0.288814
MAPKAPK5	XM_001102910.2:1015	Endogenous	mRNA	1.64	0.292645	-1.03	0.962707	-1.68	0.299188
MARCO	XM_001083118.2:540	Endogenous	mRNA	1		1		1
MASP1	XM_005545446.1:1348	Endogenous	mRNA	1		1		1
MASP2	XM_001118815.2:1355	Endogenous	mRNA	1		1		1
MAVS	XM_005568426.2:1406	Endogenous	mRNA	-1.21	0.42265	-1.15	0.553387	1.06	0.42265
MAX	NM_001285216.1:181	Endogenous	mRNA	1.28	0.0523021	1.35	0.0523744	1.06	0.600461
MBL2	NM_001105535.1:420	Endogenous	mRNA	-1.21	0.42265	-1.21	0.42265	1
MBP	XM_001098960.2:707	Endogenous	mRNA	-1.27	0.506739	1.13	0.751737	1.43	0.223274
MCL1	NM_001266501.2:955	Endogenous	mRNA	-1.02	0.934128	-1.12	0.570039	-1.1	0.554805
MEF2A	XM_005560599.1:2185	Endogenous	mRNA	-1.06	0.797533	-1.12	0.606807	-1.06	0.58697
MEF2BNB	XM_005588524.1:344	Endogenous	mRNA	1		1		1
MEF2C	XM_001086519.1:1210	Endogenous	mRNA	2.18	0.184437	1.54	0.394567	-1.41	0.126314
MEF2D	XM_005541443.1:2469	Endogenous	mRNA	1.56	0.377911	1.93	0.240232	1.23	0.0511638
MIF	NM_001283697.1:60	Endogenous	mRNA	1.42	0.219305	1.14	0.690069	-1.25	0.430148
MKNK1	XM_005543476.1:848	Endogenous	mRNA	-1.77	0.180921	-1.57	0.284633	1.13	0.669022
MME	XM_001105564.1:1261	Endogenous	mRNA	1		1		1
MMP3	XM_001098400.2:935	Endogenous	mRNA	1		1		1
MMP9	XM_001104871.2:1515	Endogenous	mRNA	1.27	0.583777	-1.02	0.966905	-1.29	0.549477
MPPED1	NM_001283221.1:152	Endogenous	mRNA	1		1		1
MR1	NM_001284968.1:765	Endogenous	mRNA	-1.4	0.42265	-1.4	0.42265	1
MRC1	XM_005564743.1:1361	Endogenous	mRNA	1		1		1
MS4A1	XM_005577709.1:708	Endogenous	mRNA	2.76	0.0982364	2.27	0.0633913	-1.21	0.694041
MS4A2	XM_005577736.1:657	Endogenous	mRNA	-1.21	0.42265	-1.21	0.42265	1
MSR1	XM_001097884.2:1125	Endogenous	mRNA	-1.36	0.42265	-1.36	0.42265	1
MUC1	XM_001115634.2:1922	Endogenous	mRNA	-1.36	0.42265	-1.36	0.42265	1
MX1	NM_001079693.1:1034	Endogenous	mRNA	-6.62	0.0401053	-14.09	0.0162202	-2.13	0.103152
MX2	XM_005548647.1:1483	Endogenous	mRNA	-4.15	0.031679	-7.65	0.011224	-1.84	0.108951
MYC	NM_001142873.1:1200	Endogenous	mRNA	1.02	0.914624	1.22	0.585985	1.19	0.596886
MYD88	NM_001130681.1:602	Endogenous	mRNA	-1.18	0.537696	-1.4	0.242586	-1.19	0.273437
MYL2	XM_005572261.1:392	Endogenous	mRNA	1		1		1
NCAM1	XM_005579655.1:1488	Endogenous	mRNA	2.19	0.0771176	1.78	0.186564	-1.23	0.606415
NCF4	XM_005567397.1:536	Endogenous	mRNA	1.55	0.179469	1.15	0.690811	-1.35	0.377583
NCR1	XM_005590349.1:1188	Endogenous	mRNA	1.04	0.956528	-1.69	0.445987	-1.75	0.200855
NEFL	XM_005562862.1:2367	Endogenous	mRNA	1		1		1
NFATC1	XM_001087929.2:296	Endogenous	mRNA	1.19	0.352193	1.41	0.391467	1.18	0.64074
NFATC2	XM_005569356.1:2090	Endogenous	mRNA	1.66	0.173651	1.77	0.14646	1.06	0.774104
NFATC3	XM_005592343.1:1271	Endogenous	mRNA	1.21	0.493326	1.54	0.229818	1.28	0.362328
NFATC4	XM_005560983.1:2046	Endogenous	mRNA	1		1		1
NFE2L2	XM_005573572.1:709	Endogenous	mRNA	-1.37	0.186906	-1.49	0.12246	-1.09	0.541275
NFIL3	XM_001101854.1:430	Endogenous	mRNA	-1.59	0.184474	-1.68	0.300868	-1.06	0.894362
NFKB1	XM_005555555.1:1074	Endogenous	mRNA	1.14	0.273907	1.35	0.188163	1.19	0.406038
NFKB2	XM_001104566.2:905	Endogenous	mRNA	-1.07	0.678862	-1.2	0.202023	-1.12	0.456015
NFKBIA	NM_001284932.1:606	Endogenous	mRNA	-1.21	0.505491	1.31	0.148492	1.58	0.167219
NFKBIZ	XM_005548255.1:2861	Endogenous	mRNA	-1.21	0.465719	-1.08	0.638216	1.12	0.690327
NLRP3	XM_005539576.1:2196	Endogenous	mRNA	-1.18	0.840447	-1.18	0.830914	1	0.999629
NOD1	XM_005549884.1:2719	Endogenous	mRNA	1.17	0.245799	1.17	0.28846	-1	0.988709
NOD2	XM_005591903.1:1212	Endogenous	mRNA	-1.38	0.0326006	-1.88	0.178411	-1.36	0.432449
NOS2	XM_005583198.1:1803	Endogenous	mRNA	1		1		1
NOTCH1	XM_001116824.1:174	Endogenous	mRNA	-1.07	0.82127	1.1	0.678954	1.17	0.532863
NOTCH2	XM_001114248.2:1870	Endogenous	mRNA	-1.05	0.822531	-1.07	0.756858	-1.02	0.894963
NOX1	XM_001090025.2:455	Endogenous	mRNA	-1.12	0.83146	-1.03	0.953877	1.09	0.814192
NR3C1	XM_005558115.1:1376	Endogenous	mRNA	1.25	0.0836297	1.43	0.0794182	1.14	0.400783
NT5E	XM_005552431.1:1673	Endogenous	mRNA	-1.36	0.416319	-1.21	0.674208	1.12	0.76893
NUP107	XM_005571495.1:1272	Endogenous	mRNA	-1.12	0.249144	1.34	0.134619	1.5	0.0719625
OAS1	NM_001083949.1:731	Endogenous	mRNA	-10.64	0.0686098	-12.97	0.0395415	-1.22	0.699281
OAS2	XM_005572308.1:515	Endogenous	mRNA	-4.8	0.0418956	-5.88	0.0448525	-1.22	0.412524
OAS3	XM_005572307.1:2923	Endogenous	mRNA	-2.2	0.163825	-3.12	0.0808437	-1.42	0.068055
OASL	XM_005572424.1:1339	Endogenous	mRNA	-4.59	0.0358653	-5.24	0.0236446	-1.14	0.802643
OXER1	XM_005576013.1:2233	Endogenous	mRNA	1		1		1
PAX5	XM_005581286.1:699	Endogenous	mRNA	1.7	0.263151	1.71	0.410156	1	0.994163
PDCD1	NM_001114358.1:201	Endogenous	mRNA	1.69	0.352127	-1.21	0.710694	-2.05	0.102925
PDCD1LG2	NM_001083599.1:760	Endogenous	mRNA	-1.04	0.933842	-1.49	0.42265	-1.43	0.187388
PDCD2	XM_005551355.1:362	Endogenous	mRNA	1.13	0.42265	1.12	0.42265	-1.01	0.961973
PDGFA	XM_005548950.1:415	Endogenous	mRNA	1		1		1
PDGFB	XM_005567244.1:2051	Endogenous	mRNA	-1.39	0.484162	-1	0.997503	1.38	0.479541
PDGFRB	XM_005558242.1:2141	Endogenous	mRNA	-1.04	0.962552	1.02	0.973617	1.06	0.874374
PECAM1	XM_005584700.1:1356	Endogenous	mRNA	-1.55	0.106112	1.26	0.297066	1.96	0.0373626
PIGR	XM_001083307.2:2166	Endogenous	mRNA	1		1		1
PIK3C2G	XM_002807975.1:2245	Endogenous	mRNA	1		1		1
PLA2G2A	XM_005544567.1:484	Endogenous	mRNA	1		1		1
PLA2G2E	XM_001094364.1:366	Endogenous	mRNA	1		1		1
PLA2G4A	XM_005540257.1:711	Endogenous	mRNA	1.08	0.42265	1		-1.08	0.42265
PLA2G6	XM_002798388.1:2066	Endogenous	mRNA	1		1		1
PLAU	XM_005565444.1:1078	Endogenous	mRNA	1		1		1
PLAUR	XM_001106634.2:532	Endogenous	mRNA	1		1		1
PLCB1	XM_001116017.1:715	Endogenous	mRNA	1.03	0.968549	-1.68	0.414292	-1.72	0.266854
PMCH	XM_005572033.1:578	Endogenous	mRNA	1		1		1
PML	NM_001042434.1:441	Endogenous	mRNA	-2.37	0.0266926	-3.1	0.143985	-1.31	0.657266
POU2F2	XM_002808195.1:1136	Endogenous	mRNA	1.66	0.0324401	1.16	0.479276	-1.42	0.129125
PPARG	NM_001032860.1:980	Endogenous	mRNA	-1.36	0.42265	-1.36	0.42265	1
PPP1R12B	XM_001106168.2:540	Endogenous	mRNA	2.14	0.0865674	1.63	0.346342	-1.31	0.538748
PRDM1	XM_001087708.2:775	Endogenous	mRNA	1.09	0.786505	-1.13	0.693002	-1.23	0.169685
PRF1	XM_005565623.1:1621	Endogenous	mRNA	-1.4	0.492735	-1.22	0.662996	1.15	0.64203
PRG2	XM_005577863.1:437	Endogenous	mRNA	1		1		1
PRKCA	XM_005584740.1:2902	Endogenous	mRNA	1.06	0.839629	1.03	0.919273	-1.03	0.775873
PRKCB	XM_001095880.2:1530	Endogenous	mRNA	1.3	0.104733	1.2	0.353955	-1.09	0.654263
PRKCD	XM_001083320.1:1715	Endogenous	mRNA	1.14	0.451988	-1.25	0.467986	-1.42	0.263164
PSMB10	XM_005592304.1:741	Endogenous	mRNA	-1.23	0.414256	-1.25	0.358048	-1.02	0.93173
PSMB5	NM_001260845.1:646	Endogenous	mRNA	1.23	0.458552	-1.07	0.799364	-1.31	0.104216
PSMB7	XM_001083368.2:380	Endogenous	mRNA	1.33	0.0459728	1.35	0.0408994	1.01	0.864406
PSMB8	XM_005553359.1:807	Endogenous	mRNA	1.03	0.907028	-1.16	0.479455	-1.19	0.353727
PSMB9	NM_001283167.1:407	Endogenous	mRNA	1.01	0.932615	-1.23	0.293063	-1.24	0.243023
PSMC2	XM_005550431.1:982	Endogenous	mRNA	-1.02	0.912001	1.01	0.968466	1.03	0.678143
PSMD7	XM_001102147.2:170	Endogenous	mRNA	1.05	0.820062	-1.04	0.834386	-1.09	0.594551
PTAFR	XM_005544241.1:1072	Endogenous	mRNA	1.23	0.713801	-1	0.992024	-1.24	0.609255
PTGDR2	XM_005577702.1:802	Endogenous	mRNA	1		1		1
PTGER1	XM_005588249.1:1024	Endogenous	mRNA	1		1		1
PTGER2	XM_005561261.1:1979	Endogenous	mRNA	-1.3	0.303676	-1.99	0.146006	-1.54	0.309203
PTGER3	XM_005543034.1:514	Endogenous	mRNA	1		1		1
PTGER4	XM_005556783.1:2355	Endogenous	mRNA	1.04	0.865193	1.42	0.253419	1.36	0.101229
PTGFR	XM_005542941.1:1071	Endogenous	mRNA	-1.08	0.84977	-1.4	0.42265	-1.3	0.237969
PTGIR	XM_005589661.1:920	Endogenous	mRNA	-2.5	0.0763162	-1.68	0.335539	1.48	0.486354
PTGS1	XM_005580874.1:1122	Endogenous	mRNA	1.3	0.211598	1		-1.3	0.211598
PTGS2	XM_001107538.2:1343	Endogenous	mRNA	-1.32	0.642304	1.89	0.47485	2.5	0.334325
PTK2	XM_001093060.2:843	Endogenous	mRNA	1.8	0.0972203	1.02	0.947601	-1.77	0.12434
PTPN2	XM_005587248.1:320	Endogenous	mRNA	1.1	0.54498	-1.03	0.807599	-1.14	0.391823
PTPN22	XM_005542274.1:2386	Endogenous	mRNA	1.25	0.605977	1.46	0.357202	1.17	0.58287
PTPN6	XM_005569995.1:662	Endogenous	mRNA	1.49	0.0287124	1.34	0.0859145	-1.11	0.406291
PTPRC	XM_005540333.1:1225	Endogenous	mRNA	1.15	0.315793	1.42	0.121424	1.24	0.309051
PYCARD	XM_005591734.1:888	Endogenous	mRNA	-1.13	0.679779	-1.32	0.432632	-1.17	0.564572
RAC1	NM_001283802.1:1072	Endogenous	mRNA	1.1	0.675144	-1.05	0.848369	-1.15	0.188014
RAF1	XM_005547856.1:2271	Endogenous	mRNA	-1.02	0.894715	1.04	0.846299	1.06	0.656786
RAG1	XM_001084631.2:2180	Endogenous	mRNA	1		1		1
RAG2	XM_005578160.1:851	Endogenous	mRNA	1		1		1
RAPGEF2	XM_001093090.2:3725	Endogenous	mRNA	-1.68	0.316893	-1.49	0.444737	1.13	0.703224
RARRES3	XM_001118373.2:324	Endogenous	mRNA	-1.26	0.379085	-1.19	0.671618	1.05	0.887706
RELA	XM_005577248.1:1689	Endogenous	mRNA	1.64	0.180381	1.1	0.782347	-1.5	0.138951
RELB	XM_001104559.2:724	Endogenous	mRNA	1.06	0.812948	1.13	0.629408	1.07	0.468567
REPS1	XM_005551982.1:1536	Endogenous	mRNA	1.19	0.415506	1.64	0.114244	1.38	0.207712
RHOA	XM_001094831.2:315	Endogenous	mRNA	1.4	0.0229026	1.07	0.161511	-1.3	0.0213095
RIPK1	XM_005554158.1:1545	Endogenous	mRNA	-1.37	0.173632	-1.52	0.100295	-1.11	0.229545
RIPK2	XM_005563661.1:895	Endogenous	mRNA	-1.47	0.162438	-1.56	0.126055	-1.06	0.702272
RNASEL	XM_005540173.2:2022	Endogenous	mRNA	-1.3	0.577818	-1.18	0.747109	1.11	0.720753
ROCK2	XM_005576551.1:4211	Endogenous	mRNA	-1.36	0.141822	1.01	0.921396	1.38	0.1112
RORC	XM_002801778.1:1471	Endogenous	mRNA	1		1		1
RPS6KA5	XM_001088246.2:1243	Endogenous	mRNA	1.49	0.230013	1.24	0.349458	-1.2	0.487464
RRAD	XM_005592186.1:461	Endogenous	mRNA	1		1		1
RUNX1	XM_005548734.1:611	Endogenous	mRNA	1.26	0.0902352	1.52	0.0739183	1.21	0.3011
S100A8	XM_005541787.1:236	Endogenous	mRNA	-3.02	0.297386	-2.73	0.333812	1.1	0.879909
S100A9	XM_005541789.1:223	Endogenous	mRNA	-2.95	0.32794	-2.69	0.358761	1.1	0.896028
S1PR1	XM_005542570.1:1899	Endogenous	mRNA	1.38	0.206802	2.16	0.114865	1.57	0.282374
SELE	XM_005539941.1:1616	Endogenous	mRNA	1		1		1
SELL	XM_005539939.1:626	Endogenous	mRNA	1.17	0.503928	2.26	0.0868171	1.93	0.13678
SELPLG	XM_005572152.1:1151	Endogenous	mRNA	1.19	0.524653	1.36	0.148057	1.14	0.634232
SERPING1	XM_001092271.2:1235	Endogenous	mRNA	1		1		1
SH2D1A	NM_001032837.1:135	Endogenous	mRNA	-1.03	0.888427	1.34	0.262217	1.38	0.0840116
SHC1	XM_005541642.1:2414	Endogenous	mRNA	1.04	0.772048	-1.27	0.0844565	-1.32	0.12586
SIGIRR	XM_005576724.1:1856	Endogenous	mRNA	1.09	0.750805	1.67	0.292069	1.53	0.354878
SIGLEC1	XM_005568446.2:2406	Endogenous	mRNA	-7.76	1.65e-06	-8.01	0.00026572	-1.03	0.42265
SIRPA	XM_015457667.1:1451	Endogenous	mRNA	-1.02	0.970548	-1.05	0.928559	-1.03	0.958048
SKI	XM_001086434.1:222	Endogenous	mRNA	-1.1	0.535168	1.16	0.542467	1.27	0.307346
SLAMF1	XM_001117605.2:526	Endogenous	mRNA	2.1	0.153478	2.93	0.0670668	1.39	0.135192
SLAMF6	XM_005541247.1:658	Endogenous	mRNA	1.29	0.668652	1.88	0.347603	1.45	0.211503
SLAMF7	XM_001117618.2:1032	Endogenous	mRNA	2.62	0.22011	1.99	0.341693	-1.31	0.351349
SLC2A1	XM_005543699.1:2110	Endogenous	mRNA	-1.15	0.805317	1.16	0.753746	1.33	0.485684
SMAD2	XM_005586756.1:1085	Endogenous	mRNA	1.18	0.191938	1.33	0.109302	1.13	0.422064
SMAD3	XM_005559876.1:1523	Endogenous	mRNA	-1.28	0.375577	1.06	0.847962	1.36	0.257187
SMAD5	XM_005557849.1:212	Endogenous	mRNA	1.16	0.709113	1.17	0.703208	1	0.975988
SMAD7	XM_005586745.1:1886	Endogenous	mRNA	-1.23	0.266816	1.32	0.334013	1.62	0.143217
SMPD3	XM_005592346.1:1643	Endogenous	mRNA	1.06	0.42265	1		-1.06	0.42265
SOCS1	XM_005591262.1:760	Endogenous	mRNA	1.12	0.75915	1.08	0.873529	-1.03	0.943326
SOCS3	NM_001194326.1:599	Endogenous	mRNA	-2.76	0.299036	-3.93	0.201218	-1.42	0.359399
SPP1	XM_001093307.2:100	Endogenous	mRNA	1		1		1
SRC	XM_005568964.1:1080	Endogenous	mRNA	-1.42	0.429679	-1.21	0.691509	1.17	0.657654
STAT1	NM_001261614.1:1598	Endogenous	mRNA	-2.43	0.10806	-2.39	0.121601	1.02	0.945006
STAT2	XM_001115072.2:2435	Endogenous	mRNA	-2.17	0.0786207	-1.85	0.129495	1.18	0.354017
STAT3	XM_005584241.1:1000	Endogenous	mRNA	1.03	0.850848	-1.06	0.757396	-1.08	0.607587
STAT4	XM_001082561.2:2220	Endogenous	mRNA	1.09	0.835754	1.34	0.489531	1.23	0.440045
STAT5A	XM_001109557.2:2414	Endogenous	mRNA	1.01	0.961355	1.11	0.745528	1.1	0.754328
STAT5B	XM_001109317.2:255	Endogenous	mRNA	1.18	0.344574	1.65	0.0849595	1.39	0.180152
STAT6	XM_005571286.1:1881	Endogenous	mRNA	1.12	0.153134	1.19	0.255079	1.07	0.628484
SYK	XM_005582224.1:1575	Endogenous	mRNA	1.05	0.724603	-1.28	0.0218915	-1.34	0.0970703
SYT17	XM_005591356.1:1387	Endogenous	mRNA	1		1		1
TAGAP	XM_005551523.1:931	Endogenous	mRNA	1.23	0.127632	2	0.0645616	1.62	0.116073
TAL1	XM_005543455.1:3194	Endogenous	mRNA	-1.23	0.42265	-1.23	0.42265	1
TAP1	XM_005553361.1:970	Endogenous	mRNA	-1.21	0.302725	-1.13	0.645635	1.07	0.748725
TAP2	XM_002803985.1:555	Endogenous	mRNA	-1.33	0.237142	-1.36	0.222409	-1.03	0.855638
TAPBP	XM_005553311.1:1042	Endogenous	mRNA	1.46	0.109824	1.11	0.593048	-1.32	0.26308
TARP	XM_015133689.1:350	Endogenous	mRNA	1.73	0.366667	1.68	0.376599	-1.03	0.914496
TBK1	XM_001116924.2:1385	Endogenous	mRNA	-1.15	0.619387	-1.22	0.500494	-1.06	0.343226
TBX21	XM_005583510.1:744	Endogenous	mRNA	1.32	0.485086	1.06	0.874717	-1.24	0.364055
TBXA2R	XM_005587515.1:443	Endogenous	mRNA	1		1.17	0.42265	1.17	0.42265
TCF4	XM_005586613.1:2123	Endogenous	mRNA	1.81	0.1519	1.23	0.385981	-1.47	0.290319
TCF7	XM_005595987.1:820	Endogenous	mRNA	1.08	0.82427	2.38	0.133667	2.2	0.143675
TFRC	XM_005545258.1:2141	Endogenous	mRNA	1.08	0.866148	1.25	0.645634	1.16	0.495233
TGFB1	XM_005589339.1:1170	Endogenous	mRNA	1.04	0.780156	1.19	0.454687	1.14	0.552613
TGFB2	XM_005540874.1:1913	Endogenous	mRNA	1		1		1
TGFB3	XM_005561843.1:1701	Endogenous	mRNA	1		1		1
TGFBI	XM_005557841.1:1261	Endogenous	mRNA	-1.74	0.380771	-1.96	0.27669	-1.12	0.863384
TGFBR1	XM_001112590.2:281	Endogenous	mRNA	-1.03	0.843271	1.24	0.161415	1.28	0.244268
TGFBR2	XM_005545564.1:1761	Endogenous	mRNA	1.23	0.115555	1.43	0.158676	1.16	0.469049
THBS1	XM_001093770.2:2670	Endogenous	mRNA	-2.07	0.333306	-2.15	0.330527	-1.04	0.949402
THY1	XM_005579921.1:490	Endogenous	mRNA	-1.08	0.916503	-1.23	0.7864	-1.13	0.650699
TICAM1	NM_001287328.1:1134	Endogenous	mRNA	1		1		1
TIGIT	XM_005548101.1:411	Endogenous	mRNA	-1.42	0.52835	-1.04	0.86918	1.37	0.559282
TIRAP	NM_001130435.1:155	Endogenous	mRNA	1.16	0.318301	1.1	0.247706	-1.05	0.700652
TLR1	NM_001130424.1:487	Endogenous	mRNA	-1.06	0.843884	-1.66	0.24367	-1.57	0.245556
TLR2	NM_001130425.1:40	Endogenous	mRNA	-1.79	0.349755	-2.45	0.191036	-1.37	0.552307
TLR3	NM_001036685.1:1641	Endogenous	mRNA	1.05	0.918494	-1.16	0.766322	-1.22	0.598445
TLR4	NM_001037092.1:2100	Endogenous	mRNA	-1.46	0.664823	-1.53	0.641395	-1.05	0.930022
TLR5	NM_001130429.1:2215	Endogenous	mRNA	-1.7	0.399516	-1.81	0.381435	-1.06	0.893216
TLR6	NM_001130430.1:123	Endogenous	mRNA	-1.19	0.537518	-1.36	0.299129	-1.14	0.557639
TLR7	NM_001130426.1:55	Endogenous	mRNA	-1.32	0.461302	-1.77	0.194182	-1.34	0.183716
TLR8	NM_001130427.1:120	Endogenous	mRNA	-1.39	0.447828	-2.13	0.166295	-1.53	0.330094
TLR9	NM_001130431.1:839	Endogenous	mRNA	1.14	0.755969	1.38	0.520619	1.21	0.669989
TMEM173	XM_005557935.1:904	Endogenous	mRNA	-1.69	0.0678491	-1.38	0.171931	1.23	0.276575
TNF	NM_001047149.1:195	Endogenous	mRNA	1.35	0.290584	1		-1.35	0.290584
TNFAIP3	NM_001283816.1:1043	Endogenous	mRNA	1.06	0.79901	1.85	0.0759377	1.75	0.0686844
TNFAIP6	XM_001083111.2:166	Endogenous	mRNA	1		1		1
TNFRSF11A	XM_005586643.1:1136	Endogenous	mRNA	-1.29	0.42265	-1.29	0.42265	1
TNFRSF13B	XM_005582995.1:465	Endogenous	mRNA	1.74	0.403861	-1.08	0.855314	-1.89	0.305906
TNFRSF13C	XM_001101623.2:356	Endogenous	mRNA	1.69	0.16844	1.83	0.21774	1.08	0.84985
TNFRSF14	NM_001043357.1:107	Endogenous	mRNA	-1.19	0.514562	-1.36	0.380201	-1.14	0.669352
TNFRSF17	XM_001106826.2:204	Endogenous	mRNA	1.76	0.351922	-1.78	0.3462	-3.13	0.00728481
TNFRSF18	XM_005545123.2:503	Endogenous	mRNA	1.62	0.208586	1.43	0.42265	-1.14	0.790968
TNFRSF1B	XM_001105753.2:840	Endogenous	mRNA	-1.11	0.829812	-1.08	0.831497	1.03	0.947385
TNFRSF4	XM_005545122.1:233	Endogenous	mRNA	1		1		1
TNFRSF8	XM_001118873.2:1412	Endogenous	mRNA	1		1		1
TNFRSF9	XM_001096166.2:295	Endogenous	mRNA	-1.25	0.42265	-1.25	0.42265	1
TNFSF10	NM_001266034.1:115	Endogenous	mRNA	-2.34	0.129655	-2.43	0.120966	-1.04	0.897479
TNFSF11	XM_005585744.1:621	Endogenous	mRNA	-1.23	0.42265	-1.23	0.42265	1
TNFSF12	NM_001205135.1:280	Endogenous	mRNA	1.27	0.121053	-1.19	0.312511	-1.51	0.0645962
TNFSF13	XM_005582760.2:625	Endogenous	mRNA	-1.51	0.520352	-1.68	0.490855	-1.11	0.85813
TNFSF13B	XM_005586224.1:906	Endogenous	mRNA	-2.16	0.256734	-2.99	0.173965	-1.38	0.554082
TNFSF14	XM_015122635.1:389	Endogenous	mRNA	1		1		1
TNFSF15	NM_001194132.1:495	Endogenous	mRNA	1		1		1
TNFSF18	XM_005540011.2:1189	Endogenous	mRNA	1		1		1
TNFSF4	XM_005540021.1:1004	Endogenous	mRNA	-2.08	0.0679123	-1.99	0.158782	1.04	0.917244
TNFSF8	XM_005580959.1:769	Endogenous	mRNA	-1.23	0.29708	1.21	0.317313	1.49	0.0891051
TOLLIP	XM_005576837.1:609	Endogenous	mRNA	-1.26	0.658177	-1.27	0.494108	-1.01	0.988476
TP53	XM_005582787.1:1006	Endogenous	mRNA	1.52	0.201628	1.11	0.722165	-1.36	0.201175
TPSAB1	XM_005590832.2:868	Endogenous	mRNA	1		1		1
TRADD	XM_005592202.1:494	Endogenous	mRNA	1.26	0.788073	1.59	0.513397	1.26	0.760524
TRAF1	XM_001095862.2:983	Endogenous	mRNA	1.04	0.848019	1.36	0.0532692	1.31	0.238956
TRAF2	XM_005580376.1:1555	Endogenous	mRNA	1.19	0.690567	1.08	0.89084	-1.1	0.8309
TRAF3	XM_005562258.1:431	Endogenous	mRNA	1.25	0.130877	1.09	0.660288	-1.15	0.477433
TRAF4	XM_001107048.2:1637	Endogenous	mRNA	-1.09	0.702143	-1.03	0.872139	1.06	0.725873
TRAF5	XM_005540752.1:1091	Endogenous	mRNA	1.97	0.122538	2.81	0.0410895	1.43	0.278985
TRAF6	XM_005578173.1:1458	Endogenous	mRNA	-1.08	0.739868	-1.17	0.7322	-1.09	0.862767
TREM2	XM_005553065.1:581	Endogenous	mRNA	1		1		1
TSLP	XM_005557498.1:1733	Endogenous	mRNA	1		1		1
TWIST2	XM_005574801.1:123	Endogenous	mRNA	1		1		1
TYK2	XM_001101130.2:2645	Endogenous	mRNA	1.45	0.0967099	-1.05	0.756007	-1.53	0.0175222
TYROBP	XM_005588917.1:524	Endogenous	mRNA	-1.12	0.756171	-1.23	0.505235	-1.1	0.757698
UBE2L3	NM_001193593.1:178	Endogenous	mRNA	1.03	0.802204	1.05	0.728743	1.02	0.889386
USP9Y	XM_005593318.1:2450	Endogenous	mRNA	1.33	0.0707899	1.46	0.121115	1.1	0.635165
VCAM1	XM_005542580.1:955	Endogenous	mRNA	1		1		1
VTN	XM_005583219.1:1001	Endogenous	mRNA	1		1		1
XBP1	NM_001190861.1:576	Endogenous	mRNA	-1.08	0.72219	-1.34	0.0295432	-1.24	0.341989
XCL1	NM_001032947.1:18	Endogenous	mRNA	1.34	0.69385	1.07	0.929182	-1.26	0.375217
XCR1	XM_001114260.1:745	Endogenous	mRNA	1.7	0.412065	1.62	0.393845	-1.05	0.940349
ZAP70	XM_005575029.1:1045	Endogenous	mRNA	-1.21	0.81808	1.23	0.85224	1.49	0.670569
ZBTB16	XM_005579695.1:1968	Endogenous	mRNA	-1.21	0.42265	-1.21	0.42265	1
ZEB1	XM_005564912.2:2675	Endogenous	mRNA	1.41	0.259243	1.98	0.0764717	1.4	0.178369
ZNF205	XM_005591044.1:604	Endogenous	mRNA	1		1		1
ABCF1	XM_005553641.1:1966	Housekeeping	mRNA	1.09	0.407056	1.32	0.0801739	1.2	0.145507
ALAS1	XM_005547319.2:851	Housekeeping	mRNA	-1.51	0.167498	-1.12	0.662892	1.35	0.104717
DDX50	XM_005565684.2:1318	Housekeeping	mRNA	1.28	0.34506	1.3	0.358916	1.02	0.922917
ERCC3	NM_001287632.1:908	Housekeeping	mRNA	1.19	0.123446	1.28	0.293725	1.08	0.722164
G6PD	XM_005595008.1:1551	Housekeeping	mRNA	-1.28	0.466602	-1.66	0.0742713	-1.3	0.459408
GUSB	XM_015447246.1:879	Housekeeping	mRNA	1.19	0.165648	1.07	0.562371	-1.11	0.203534
HDAC3	XM_015452048.1:403	Housekeeping	mRNA	1.07	0.666918	1.09	0.779239	1.02	0.939048
HPRT1	NM_001283594.1:533	Housekeeping	mRNA	1.38	0.0512706	1.56	0.0297634	1.13	0.155157
OAZ1	NM_001134900.1:345	Housekeeping	mRNA	1.03	0.903799	-1.08	0.787689	-1.11	0.524342
POLR2A	XM_001118060.2:2605	Housekeeping	mRNA	1.15	0.314687	1.13	0.543576	-1.02	0.899474
PPBP	XM_005555081.1:272	Housekeeping	mRNA	2.69	0.16231	1.02	0.983056	-2.64	0.300709
PPIA	NM_001032809.1:108	Housekeeping	mRNA	1.61	0.0646044	1.41	0.0301986	-1.14	0.441234
SDHA	XM_001094170.2:911	Housekeeping	mRNA	1.21	0.374657	-1.06	0.529185	-1.28	0.277321
TBP	NM_001284983.1:738	Housekeeping	mRNA	-1.06	0.798432	-1.32	0.600543	-1.24	0.686852
TRIM39	NM_001319626.1:1026	Housekeeping	mRNA	1.02	0.952744	-1.05	0.922488	-1.07	0.851872
TUBB	XM_005553615.2:2019	Housekeeping	mRNA	1.14	0.619295	1.23	0.424377	1.08	0.707203
UBB	XM_015437369.1:1030	Housekeeping	mRNA	1.27	0.240563	1.14	0.631528	-1.12	0.667111
